# Supplementary material for: Airway environment drives the selection of quorum sensing mutants and promote Staphylococcus aureus chronic lifestyle
Source: Nat Commun. 2023 Dec 8;14:8135. doi: 10.1038/s41467-023-43863-2 (PMC10709412; doi:10.1038/s41467-023-43863-2)
Supplement: Supplementary file 5 — Supplementary Data 2 [file 41467_2023_43863_MOESM5_ESM.xlsx]

## Sheet: All_genes
Row.names	gene_name	baseMean	log2FoldChange	lfcSE	stat	pvalue	padj	Glc_WT1	Glc_WT2	Glc_WT3	Neu_WT1	Neu_WT2	Neu_WT3	seqnames	start	end	width	strand
SAUSA300s217	NA	100.853320314875	-7.80467701397456	0.858804465325706	-9.08783935003714	1.01026670811927e-19	1.20585036146453e-18	142.180536654909	218.886366326045	241.178006041949	2.87501286634503	0	0	NC_007793.1	574787	576028	1242	-
SAUSA300_0257	NA	1195.27550489575	-4.85924581203215	0.136160034323825	-35.6877540180077	6.1224658477854e-279	3.708683687296e-276	2491.46257666553	2111.13378522494	2330.35952374525	73.6717170887328	81.987179572737	83.0382470772797	NC_007793.1	309147	309848	702	+
SAUSA300_2104	glmS	9507.87434397316	-4.3507646543774	0.115799748525361	-37.571451663598	0	0	19160.8178521909	16161.935316489	19059.8177370718	751.735092118579	916.728720329835	996.21134563882	NC_007793.1	2270195	2272000	1806	-
SAUSA300s024	NA	276.11296759077	-3.60907077236319	0.191522615830778	-18.8440971146302	3.28523009822401e-79	2.21114236888799e-77	609.516368784187	437.280882166753	484.395209774492	33.8912286127943	42.4705686208437	49.1235475855507	NC_007793.1	2272145	2272418	274	-
SAUSA300_1496	NA	2247.05830280562	-3.3574404920862	0.108077022710136	-31.0652570536745	7.09951771074758e-212	3.44042628262828e-209	3650.58835798378	4269.78848460779	4363.95932953757	400.694875996361	416.869879755568	380.448888952662	NC_007793.1	1648783	1650255	1473	-
SAUSA300_1497	NA	1322.18241456557	-3.2267245680701	0.119781357378283	-26.9384538520443	7.78927258954098e-160	1.71576431676889e-157	2126.35148104512	2408.39193731864	2631.72312176755	276.039381389359	233.069264373586	257.519301499162	NC_007793.1	1650248	1651594	1347	-
SAUSA300_2442	gntP	712.087465998399	-3.17038373721812	0.145845318242385	-21.7379877216844	8.97481085717592e-105	9.06081946122386e-103	1379.1622211804	1079.43542482768	1385.20014044014	171.568579427326	125.186643272497	131.971786842354	NC_007793.1	2636270	2637628	1359	-
SAUSA300_0505	NA	1952.96082330641	-3.01485704612137	0.10203645188276	-29.546862817079	7.20572300747125e-192	2.49420954958612e-189	3626.43095622141	3367.85417774914	3432.39798558174	471.10303354916	416.023723306864	403.955063430154	NC_007793.1	564423	564983	561	+
SAUSA300_0256	NA	42.7173397809905	-2.86094487103166	0.344151235949571	-8.31304546426467	9.32767622972699e-17	9.22488143046061e-16	80.0856963457379	73.8284069685215	71.4183258079343	9.53423017804621	10.5722273311024	10.8651520546005	NC_007793.1	308711	309154	444	+
SAUSA300_1633	gap	4286.91898943542	-2.7731343219806	0.0955236643959869	-29.0308620331478	2.68433533715302e-185	8.1301806524022e-183	7325.12562130962	6962.94930628401	8149.80070820758	1109.31686924918	1073.28561589193	1101.03581567021	NC_007793.1	1787904	1788929	1026	-
SAUSA300_0448	treP	1138.51928210423	-2.63390495348947	0.113363133833671	-23.2342284869611	2.05377082136763e-119	2.92722747069046e-117	1933.25252060087	1785.11014112042	2163.57408620101	328.784975225242	302.319068272047	318.074901205768	NC_007793.1	504214	505641	1428	+
SAUSA300_0504	NA	1778.69787982282	-2.44359677905288	0.0966546111277887	-25.2817403178225	5.07267928664652e-141	8.77935850824609e-139	3090.62513858196	2978.14381435858	2946.95253208982	518.057966574813	575.145913829436	563.261913502327	NC_007793.1	563532	564419	888	+
SAUSA300_0189	entB	426.812639786654	-2.41854539499616	0.133271099756346	-18.1475608696701	1.34230433868878e-73	8.13100853160726e-72	657.996356138004	727.473850054029	771.788342737106	136.516711306476	134.55542980879	132.545148675523	NC_007793.1	218795	219292	498	-
SAUSA300_0426	NA	1167.41366590778	-2.35112619176556	0.123368502099452	-19.0577509798265	5.66584735366937e-81	4.03774945233556e-79	1762.55650254253	1970.07986130457	2122.71650670019	446.979281469921	344.084654774352	358.065188655139	NC_007793.1	479079	481784	2706	+
SAUSA300_1498	gcvT	367.529628800578	-2.31947358517248	0.140449682977839	-16.5146231447063	2.87954040300184e-61	1.26856843572245e-59	592.658081358528	649.767535190344	594.280581801699	138.923677971559	107.778703726562	121.769192754774	NC_007793.1	1651614	1652705	1092	-
SAUSA300_2149	lacG	227.836125803119	-2.27717619472217	0.160828048545998	-14.1590737145012	1.64143459727522e-45	5.1651896483089e-44	342.446484764786	383.580257465406	407.17376490873	75.7247860885927	77.4300710119124	80.6613905792844	NC_007793.1	2326371	2327783	1413	-
SAUSA300_2443	gntK	140.882880692673	-2.24184336981586	0.201073280755854	-11.1493847486277	7.21031842614004e-29	1.34389242665672e-27	250.07475726145	186.623521110667	260.079692815429	53.6855781400437	45.320551849076	49.513182979371	NC_007793.1	2637745	2639298	1554	-
SAUSA300_1753	splF	67.5788647326822	-2.2034487989032	0.27694282979445	-7.95633091688496	1.77216032473129e-15	1.64518945089039e-14	88.2716882502142	131.818955919112	112.900725113248	32.533803298438	18.0421042781415	21.9059115369394	NC_007793.1	1938755	1939474	720	-
SAUSA300_1996	amt	54.1458835834389	-2.19251923977374	0.287868389636828	-7.61639457024027	2.60859468766804e-14	2.21776313270865e-13	76.7978083331524	91.9293564571011	97.7462283383424	18.2086502253743	17.2893310875299	22.9039270591335	NC_007793.1	2153789	2155039	1251	-
SAUSA300_0190	ipdC	1914.73747487435	-2.18308870675373	0.0986479553920536	-22.1300958350079	1.62232093134641e-108	1.78676528029652e-106	3285.11230794245	2943.18707624515	3185.96186159478	726.723610426345	697.238187859896	650.201805177478	NC_007793.1	219419	221059	1641	-
SAUSA300_1097	pyrF	233.496403099448	-2.15271062986298	0.175592767548252	-12.2596770921754	1.49092814195176e-34	3.47357585379722e-33	349.998448037038	411.737277805043	382.035249819961	73.6677356345109	71.3186977119708	112.221009588161	NC_007793.1	1202179	1202871	693	+
SAUSA300_1755	splD	91.1369138944436	-2.10457781002835	0.237312783631411	-8.86837100734165	7.4223679044543e-19	8.44337907628768e-18	155.773567500378	134.748266050647	152.37008429918	47.8438283800559	28.7033477152252	27.3823894211743	NC_007793.1	1940499	1941218	720	-
SAUSA300_1096	carB	1246.21247766403	-2.0748615591014	0.129395056707665	-16.0350913852066	7.26766152728959e-58	2.98466845434283e-56	1682.60183120716	2131.18681452687	2228.6187593618	477.720300086107	421.755409926708	535.391750875553	NC_007793.1	1198896	1202069	3174	+
PSMa	NA	11635.4476255354	-2.06843399342179	0.147253369520187	-14.0467685062937	8.06301268833137e-45	2.44208496797836e-43	18143.0203786875	19100.0643923985	19130.9051469262	3125.99909926583	5167.24891562966	5145.44782030468	NC_007793.1	476575	477063	489	-
SAUSA300_0827	NA	38.9870159948445	-2.03076080737657	0.33257002513477	-6.10626530924916	1.01989421752716e-09	5.5160796630989e-09	58.1429190634054	52.66104008651	76.9772426624592	12.4459919700332	17.2447401301766	16.4501620564826	NC_007793.1	907497	908324	828	+
SAUSA300_0315	nanA	3120.62111728695	4.98422493592958	0.109644420815023	45.4580807566878	0	0	193.100879245925	176.913674763923	200.5665357623	6138.04941429919	6174.28442852161	5840.81177112873	NC_007793.1	366772	367653	882	-
SAUSA300_0118	NA	97.5293951478822	4.85681518994894	0.385084823613688	12.6123256283432	1.80584371254517e-36	4.37555931549696e-35	5.19060127405185	2.92329940937206	10.070196897475	203.988726224279	179.164847543514	183.838699538602	NC_007793.1	134524	135444	921	+
SAUSA300_0216	uhpT	1513.3198626425	4.16965249698627	0.136544035942725	30.5370532531737	8.40083997349877e-205	3.39253920929792e-202	178.490120451999	135.650729088389	160.696651555941	2443.23392241553	3047.49549146575	3114.35226087741	NC_007793.1	254981	256360	1380	+
SAUSA300_0120	sbnC	175.612971495291	4.15291748502491	0.247438287348546	16.7836494890342	3.21459131086422e-63	1.52724602867137e-61	17.6389532831968	23.3193316647791	16.4183744230703	331.749985350816	313.244725114181	351.306459135705	NC_007793.1	136472	138226	1755	+
SAUSA300_0119	NA	109.92302593847	4.14205957214616	0.308496387855324	13.4266063889496	4.2232602046281e-41	1.18987900881557e-39	10.3801030418781	16.0686086552143	10.0625889529446	223.19665246982	179.275975059902	220.55422745106	NC_007793.1	135441	136451	1011	+
SAUSA300_0314	NA	3474.50321496499	4.02575387597486	0.103678325541171	38.8292717398894	0	0	396.387268834769	357.225148362522	446.267534764373	6505.4226151324	6520.08469707342	6621.63202562243	NC_007793.1	365200	366732	1533	-
SAUSA300_0318	NA	769.207159290102	3.86483564274395	0.138203873305264	27.9647418723737	4.36331235761482e-172	1.05723058425007e-169	97.6325181171738	80.6212774656005	113.933802124352	1462.59141465416	1473.30774960091	1387.15619377842	NC_007793.1	369889	370557	669	+
SAUSA300_2253	ssaA	246.798884790249	3.62765827239953	0.205927499777606	17.6161915058322	1.85051357661991e-69	9.74737912206533e-68	28.0658903603587	45.6459184222482	38.8133205348412	413.395322254379	531.773645625266	423.099211544401	NC_007793.1	2419919	2420419	501	+
SAUSA300_0122	NA	150.344122401416	3.57029781675432	0.237651261454539	15.0232647405379	5.16974840625821e-51	1.92712313667133e-49	24.9021826614747	23.3200108059603	21.8919769610574	294.352714470959	243.169417634273	294.428431874772	NC_007793.1	139465	141201	1737	+
SAUSA300_0121	NA	87.5520989659324	3.53469626137612	0.298970591976548	11.8228894621629	2.97280561508054e-32	6.31851579415803e-31	15.5670649872428	14.5916570025472	11.8753947236906	184.004765666035	149.020817621287	150.252893794793	NC_007793.1	138219	139475	1257	+
SAUSA300s289	NA	282.931955686407	3.51867559331206	0.195110559134639	18.0342653361161	1.04880061449462e-72	6.19815582663528e-71	48.7392144830628	50.3675831425758	38.3516573006076	609.496083032071	502.509630581494	448.12756557863	NC_007793.1	1442862	1443042	181	+
SAUSA300_0236	NA	804.663620422922	3.46290940697566	0.132512523651779	26.1326953222595	1.55029306265425e-150	2.88950776216251e-148	133.858685771612	151.639422103826	119.553238370693	1361.28433946523	1583.66195669011	1477.98408013606	NC_007793.1	284200	285729	1530	-
SAUSA300_0125	NA	141.670858940886	3.22604949807596	0.227057579664971	14.2080678514942	8.16472563729428e-46	2.63775069588854e-44	19.7189786847936	30.6485069096209	31.9802215527795	261.610812544915	255.999698176242	250.066935776962	NC_007793.1	143711	144913	1203	+
SAUSA300_0123	NA	171.695678858406	3.15216804548191	0.223930626398997	14.0765383287296	5.2940213804598e-45	1.62372326643723e-43	40.4647768177348	40.8029293523502	24.6230314875143	356.700150562559	254.755959221453	312.827225708826	NC_007793.1	141110	142960	1851	+
SAUSA300_0124	NA	59.2982859619283	3.08241622571766	0.32810099737731	9.39471763376854	5.73714988850541e-21	7.16552277311783e-20	13.4987604990431	5.85439754350368	16.5065160440043	107.203252934329	114.079196457736	98.6475922929533	NC_007793.1	142935	143711	777	+
SAUSA300_0316	NA	276.277453272576	3.05591131796845	0.17082579643826	17.8890506099465	1.43532998806822e-71	8.02866141870476e-70	53.9869157770158	57.0319965779635	65.9547602009211	517.052054514833	452.613845970486	511.025146594239	NC_007793.1	367811	368671	861	+
SAUSA300s043	NA	10.5595876869593	2.95303473651281	0.753895744934507	3.91703329850913	8.964537023184e-05	0.00026949222341408	2.04845068074571	6.09711448968399	0	19.4728475307042	15.9168203371999	19.8222930834223	NC_007793.1	1676056	1676207	152	+
SAUSA300s232	NA	81.6717441521968	2.8725582179361	0.281641821159267	10.1993312147761	1.99642468755596e-24	2.98601050490623e-23	17.6998915370244	20.8239421014422	20.5888480880585	112.973691573881	155.097575504594	162.846516108181	NC_007793.1	1070445	1070796	352	-
SAUSA300_0524	rplJ	4089.82989045868	2.76089023556851	0.0962792497416721	28.6758594710312	7.63226170482812e-181	2.05477445675539e-178	1080.01704016343	1107.28163398486	971.25714005043	7549.95429188829	7002.77380573395	6827.6954309311	NC_007793.1	583645	584145	501	+
SAUSA300_1029	NA	497.467263028847	2.73550267279157	0.136050730599462	20.1064901359846	6.47464054581642e-90	5.06066259435909e-88	123.518053234784	137.281411962656	129.860144772182	939.814740295454	849.712903422919	804.616324485087	NC_007793.1	1124491	1125543	1053	-
SAUSA300_0966	purE	94.9581134312383	2.68231236083163	0.252629134412015	10.6175891671189	2.46854111222273e-26	3.96110934762628e-25	17.6869833846343	31.0560572085742	28.8097960938772	181.954593288561	150.217517172954	160.023733438829	NC_007793.1	1059510	1059929	420	+
SAUSA300_0967	purK	966.476632126045	2.65540164931738	0.141687867521944	18.7412069625941	2.28387802222748e-78	1.49563147239384e-76	193.04965870118	306.584547947716	297.081908041971	1736.17617642145	1593.90101233027	1672.06648931368	NC_007793.1	1059916	1061040	1125	+
SAUSA300_0526	NA	353.155852643742	2.61212913329597	0.156815568661537	16.6573329140161	2.67698683909256e-62	1.22383756813609e-60	104.925069766419	96.859315503413	95.7037900905621	677.871952133075	520.496979505579	623.078008863404	NC_007793.1	584731	585339	609	+
SAUSA300_0525	rplL	2936.28508497547	2.58290841350287	0.10289285476978	25.1028938722913	4.62433415948998e-139	7.46984111229614e-137	852.569746250962	847.851299157061	820.034919067019	5553.16453549095	4980.88184884121	4563.2081610456	NC_007793.1	584188	584556	369	+
SAUSA300s237	NA	105.69709442905	2.5353160513605	0.246404940417274	10.2892257235877	7.88075153436598e-25	1.20854816251701e-23	33.3518504243624	22.6921200663327	35.4211311836529	219.310103552598	150.793486143057	172.613875204296	NC_007793.1	1755077	1755314	238	-
SAUSA300_1525	glyS	4738.9049343978	2.52970493297855	0.0948442327155869	26.6722062116784	9.89226690100044e-157	1.99741355842701e-154	1331.4038726992	1404.59512229316	1460.81737325128	7777.4288297332	8724.37429842383	7734.81010998613	NC_007793.1	1676273	1677664	1392	+
SAUSA300_0126	NA	156.974730204552	2.4792630410222	0.192439221510044	12.8833562179673	5.58528559042475e-38	1.40970281099991e-36	48.8037177990517	45.3781409057373	48.6114370640478	269.907628057034	279.822791409649	249.324665991792	NC_007793.1	144917	145681	765	+
SAUSA300s130	NA	7.56965810973321	2.42184133766528	0.800410188615404	3.02575026169359	0.00248017061542312	0.00590900039446433	2.03399579333725	4.55956117802754	1.02252679322219	15.7719211498572	11.1508983546666	10.8790453892885	NC_007793.1	2353455	2353597	143	-
SAUSA300_0333	NA	3031.45005166067	2.3846938762416	0.119353128612059	19.9801538843001	8.19708297600109e-89	6.01864607601534e-87	1000.18094864755	926.679568671155	994.775583435547	4170.36911525465	5581.53994985164	5515.1551441035	NC_007793.1	384760	386715	1956	-
SAUSA300_1626	rpmI	1934.16258564841	2.31999418120037	0.102294435695754	22.6795735801363	7.12764504057765e-114	8.63514196665983e-112	698.497664461312	622.915662052485	613.660080337766	3078.51283955502	3156.46493374076	3434.92433374312	NC_007793.1	1779649	1779849	201	-
SAUSA300_2105	mtlF	3531.6820138828	2.31200511685976	0.160254273131872	14.4271043241214	3.49446994207122e-47	1.1442027931944e-45	1404.99242125995	1242.25253848984	907.121873548353	4411.74670822294	6564.66835672534	6659.31018505037	NC_007793.1	2272681	2274219	1539	+
SAUSA300s164	NA	625.8119171973	2.29393287563898	0.141000428945805	16.2689779938236	1.63870031110192e-59	6.96591377859641e-58	193.083013625386	225.045988799106	218.738406057078	1213.50353295111	1022.61838383582	881.882177915301	NC_007793.1	2415117	2416067	951	-
SAUSA300s158	NA	263.870593327121	2.25094405543199	0.385846732492656	5.83377767874406	5.41863108075349e-09	2.69043916161183e-08	105.896751488335	45.3315364800292	121.827657926552	405.029910580925	469.059834651222	436.077868835663	NC_007793.1	368887	369751	865	+
SAUSA300_0968	purC	173.721401206547	2.24215116310655	0.186393174274736	12.0291484483316	2.49723086902437e-33	5.70829282608117e-32	49.8494591487451	73.2488149586093	60.5978581788023	310.000037665541	264.830263408486	283.8019738791	NC_007793.1	1061044	1061748	705	+
SAUSA300_2613	hisZ	46.667320249605	2.241504242337	0.349187054641719	6.41920773562722	1.36985374556308e-10	8.23611817741774e-10	13.4976770011167	10.2405595138586	23.8289960139258	52.6542008953213	91.1422835598715	88.6402045135361	NC_007793.1	2839715	2840533	819	-
SAUSA300_0976	purD	3516.52303804762	2.23470170807817	0.16280713074274	13.7260677581091	7.08772029481741e-43	2.06910196076417e-41	836.47500617695	1570.11155449371	1295.38324619688	5097.44187180074	6331.94205326665	5967.78449635081	NC_007793.1	1069434	1070681	1248	+
SAUSA300_2611	hisD	29.1705526949035	2.19327060861683	0.392425280893506	5.5890145599769	2.28361807857604e-08	1.06000126520877e-07	10.3780822071828	8.7551768054382	11.8757099850323	43.1257505337812	47.7514858607969	53.1371107771898	NC_007793.1	2837840	2839090	1251	-
SAUSA300_0647	NA	322.358748334335	2.15345264567626	0.148943453487243	14.4581893010874	2.22576396603822e-47	7.3877069722063e-46	101.761590350613	122.964595272156	130.248000066814	506.308559191361	503.005466315232	569.864278809836	NC_007793.1	720869	721630	762	+
SAUSA300_0998	NA	740.876650560841	2.13170438872655	0.127148752998589	16.7654368482104	4.3679208047467e-63	2.03528309805794e-61	231.741607804476	291.127402100749	303.488724186398	1229.4919271794	1109.2080786888	1280.20216340522	NC_007793.1	1094005	1094544	540	+
SAUSA300_1627	infC	3460.13096674571	2.12027333428045	0.0915485172344663	23.1601056830903	1.14994610458585e-118	1.54795522856196e-116	1330.2771476166	1242.95328726431	1306.85315844097	5299.21627072597	5791.08715684199	5790.39877958442	NC_007793.1	1779878	1780405	528	-
SAUSA300_2299	NA	76.0129029482378	2.10646877296634	0.248403651748426	8.48002337380972	2.25148705267274e-17	2.34135327408844e-16	27.0061568236157	30.7940212404301	28.4976057756759	123.378658295223	118.768549798847	127.632425755635	NC_007793.1	2471697	2472344	648	-
SAUSA300_0522	rplK	4442.94632116827	2.09779475942691	0.0852070135006974	24.6199775492629	7.71960047946662e-134	1.16903699760923e-131	1691.67710570296	1630.85303733822	1723.4825608345	7118.68717558519	7285.0454685711	7207.93257897762	NC_007793.1	582051	582473	423	+
SAUSA300_2414	NA	61.3168235369669	2.08836522024894	0.289098392495922	7.22371785681374	5.05851556562394e-13	3.81831252819526e-12	16.6124370589025	24.8691841655137	28.4104091455757	101.480250045672	80.4704832465788	116.058177559559	NC_007793.1	2599617	2600438	822	-
SAUSA300_1625	rplT	1846.56956624334	2.06206733265782	0.098555204246122	20.9229674722019	3.3087149040976e-97	2.76448834918224e-95	753.761568660398	737.396992469601	651.893462176894	3010.40218272116	2952.92146620445	2973.04172522751	NC_007793.1	1779246	1779602	357	-
SAUSA300_2612	hisG	8.29973516602588	2.05866502841829	0.741165414953766	2.77760535891534	0.00547610833081425	0.01208434470452	0	2.93479313457614	6.4404612038023	15.2983244934077	11.4590515637325	13.6657806006366	NC_007793.1	2839083	2839697	615	-
SAUSA300_2216	NA	84.7428759338747	2.04055009965326	0.236307906820592	8.63513255695871	5.86589770534533e-18	6.43125345703699e-17	30.1635740926428	33.9679812978205	35.2530241837736	144.904482046645	129.282810910853	134.885383071513	NC_007793.1	2386471	2386911	441	+
SAUSA300_0755	NA	2709.50170775851	2.03660826094177	0.0906052826766247	22.4778092488331	6.84341359305624e-112	7.89599577903585e-110	1069.14726393526	1032.75520083661	1082.16154960224	4547.30508911667	4283.78742610411	4241.85371695616	NC_007793.1	842281	843294	1014	+
SAUSA300_0974	purN	592.646874315957	2.03104413910261	0.153622687935047	13.2209907690286	6.63837190146388e-40	1.76755770519198e-38	169.365363442738	282.072585489747	250.643708201905	956.625705422175	861.642246437945	1035.53163690123	NC_007793.1	1067353	1067919	567	+
SAUSA300_0975	purH	3217.23110326242	2.01409599152964	0.286956217670483	7.01882680180312	2.2373891948173e-12	1.55781437328802e-11	831.186404901845	1688.64229859795	1312.54126695171	4743.18119230077	5196.12152634263	5531.71393047961	NC_007793.1	1067934	1069412	1479	+
SAUSA300_2249	ssaA	143.857760773712	10.4508559856977	1.19297322568071	8.76034412233721	1.94655205893673e-18	2.19371890176916e-17	0	0	0	366.641551774603	271.740812099042	224.764200768628	NC_007793.1	2415199	2416002	804	+
SAUSA300_0973	purM	1434.69137800663	1.98871324826925	0.333819775988689	5.95744587743248	2.56210522277553e-09	1.31804266555947e-08	369.524846446424	822.335685896237	542.393695263521	2189.91005633396	2200.8912123915	2483.09277170812	NC_007793.1	1066322	1067350	1029	+
SAUSA300_1028	NA	60.1769135992322	1.98844814685336	0.275523472440516	7.21698274647962	5.31537178040097e-13	3.98735164826983e-12	19.7131913091194	23.3132254288169	29.1784990596957	101.645211822916	97.2973841478327	89.9139698270129	NC_007793.1	1122351	1124288	1938	-
SAUSA300_2646	trmE	460.812022633164	1.9870494650906	0.142310495561956	13.962775248896	2.62990157752078e-44	7.77103844186932e-43	178.490120451999	177.950418804123	199.04471613179	772.556509010166	620.206514884786	816.623856516119	NC_007793.1	2870453	2871832	1380	-
SAUSA300_1244	mscL	429.432022460261	1.9480034807587	0.129495932281197	15.0429704349991	3.83928646902669e-51	1.45352986163307e-49	189.311607981343	165.436829814016	174.455706151343	666.295397264596	719.458054439654	661.634539110615	NC_007793.1	1364027	1364464	438	-
SAUSA300_0523	rplA	6519.90958136934	1.93421658325256	0.0897078766452835	21.5612792943557	4.14976677906357e-103	4.02195396226841e-101	2845.68471104298	2546.61704208244	2717.40938513766	10866.4693680101	10086.2673177941	10057.0096641488	NC_007793.1	582681	583373	693	+
SAUSA300_0220	pflB	12606.211549536	1.92354277516521	0.0873885007772468	22.0113946120705	2.23994995341725e-107	2.35973858136086e-105	5480.96868536609	4917.42424523366	5376.55654777669	19154.1295581827	20457.8417284211	20250.348532236	NC_007793.1	260579	262828	2250	+
SAUSA300_0648	NA	586.594381479191	1.90746163347861	0.129041428750078	14.7817770769797	1.92031812654969e-49	6.64704402947127e-48	231.373257904619	256.461690631167	253.508593517968	849.578710477473	877.267547083576	1051.37648926034	NC_007793.1	721620	723509	1890	+
SAUSA300_2647	rnpA	59.7827591262984	1.90380791511383	0.276195981509172	6.89296022596409	5.46431568874658e-12	3.69833433347289e-11	20.8235436033727	26.7677217757863	28.0692585159392	102.543055049101	82.4069060171401	98.086069796451	NC_007793.1	2871971	2872324	354	-
SAUSA300_0835	dltA	3263.72996901806	1.9006788162425	0.100613795158705	18.8908371187513	1.35677104994893e-79	9.39273215436074e-78	1373.90861316304	1306.64923625904	1453.19875627835	4742.12523468902	5054.97381681178	5651.52415690716	NC_007793.1	914412	915869	1458	+
SAUSA300_2412	NA	66.469581545522	1.89579109721073	0.271884192257979	6.9727889711657	3.10718544191683e-12	2.13883816072854e-11	26.9836451377384	29.1877258345371	28.3236982395067	107.32950311466	81.4957428071066	125.497174139584	NC_007793.1	2597494	2598708	1215	-
SAUSA300s139	NA	193.86747196845	1.88775416753911	0.166818106066189	11.3162426552793	1.09046173215142e-29	2.14812095691291e-28	87.3771972520925	85.4514980008348	75.156920766688	299.313020332065	299.996309587124	315.909885871897	NC_007793.1	1756308	1756465	158	-
SAUSA300_2172	rplM	7598.99802086112	1.88057640555501	0.082062980131896	22.9162577636402	3.19920603811597e-116	4.07982959492368e-114	3189.17247291648	3224.5410668214	3323.01001982956	12145.8311186631	11797.486198902	11913.9472480342	NC_007793.1	2352953	2353390	438	-
SAUSA300_0009	serS	621.257145124324	1.87093562541854	0.12636678073752	14.8055969654297	1.3478505502951e-49	4.73310417878988e-48	277.088736196305	264.082360893347	259.39840547698	850.098600029741	1058.90043161411	1017.97433653545	NC_007793.1	12813	14099	1287	+
SAUSA300_1666	rpsD	3866.32165448733	1.86421529116569	0.0873547814983689	21.3407355520717	4.75408646947604e-101	4.26635241316313e-99	1722.44683713412	1683.54558076795	1594.13313807337	6137.83324908164	6137.09457417732	5922.87654768959	NC_007793.1	1831374	1831976	603	+
SAUSA300_0372	NA	2465.74260007695	1.86277182168811	0.139010762263743	13.4001985986804	6.03015775170015e-41	1.67943358992753e-39	1293.57544571634	1032.64737437435	865.084471452198	3648.98429137143	4475.74075892097	3478.42325862639	NC_007793.1	423566	424138	573	+
SAUSA300s078	NA	352.720878167357	1.82583870050423	0.164638657485254	11.0899756375125	1.40325976126777e-28	2.59549496301664e-27	149.66921698283	192.146157093973	128.025842214225	451.790783048982	591.622645753978	603.070623910156	NC_007793.1	2608638	2608828	191	-
SAUSA300_2610	hisC	38.0878020650079	1.82147740936192	0.328483080873292	5.5451178931938	2.93756175351425e-08	1.34805153953883e-07	15.5701057854649	17.5290840311729	17.3804475422168	58.4338762241662	59.21149830668	60.4018005003466	NC_007793.1	2836811	2837824	1014	-
SAUSA300_0332	NA	535.155456482167	1.81107012537418	0.143033695827976	12.6618424762815	9.62143728976804e-37	2.35482248011191e-35	251.697902800891	209.672675790601	248.572874240603	682.650880748109	916.530784780956	901.807620531841	NC_007793.1	384312	384755	444	-
SAUSA300_0386	xpt	144.632804992978	1.78841316641581	0.197517324161694	9.05446230605962	1.37242274192778e-19	1.61100250885551e-18	46.7538115449631	67.5582407760901	80.1360534727397	222.703355977451	216.707366536817	233.938001649806	NC_007793.1	436472	437050	579	+
SAUSA300_2188	rplR	322.400908407606	1.77213977559278	0.16769721177209	10.5674969599448	4.21596893495671e-26	6.72058732197375e-25	129.09802453135	148.621439872889	159.876092152784	599.348139481652	396.904097516029	500.557656890931	NC_007793.1	2363329	2363688	360	-
SAUSA300_1026	NA	3476.06848520291	1.7663446255069	0.0871851474431146	20.259696488549	2.91755528020635e-91	2.35641214797999e-89	1537.85147949322	1550.36399341864	1648.14952810408	5357.81363201777	5443.00145515744	5319.23082302632	NC_007793.1	1121387	1121944	558	+
SAUSA300_0366	rpsF	1821.75263968029	1.76083328707635	0.0945068694595982	18.6318020811081	1.77447802809354e-77	1.1314632268607e-75	849.064849072331	834.190611060134	807.705259722753	2919.56489165772	2831.7695643098	2688.22066225901	NC_007793.1	418773	419069	297	+
SAUSA300_0221	pflA	3138.49974104064	1.76066846862068	0.0984263655437252	17.8881792383009	1.45794924648374e-71	8.02866141870476e-70	1545.13471459055	1291.22367155825	1450.29215102457	4609.2786106512	4974.69337208027	4960.37592633897	NC_007793.1	262851	263606	756	+
SAUSA300_2205	rpsJ	1031.51497724231	1.76001480881598	0.120351514818572	14.6239522740463	1.97589169457886e-48	6.6494244110619e-47	482.27887276253	485.909647861755	443.523340208903	1803.7116692731	1390.01051211059	1583.655821237	NC_007793.1	2371045	2371353	309	-
SAUSA300_2453	NA	256.593472190417	1.75260224273336	0.156290077767448	11.2137780450858	3.48972865099849e-29	6.60594728231979e-28	116.31860896604	117.214664427	118.460148850152	439.143278221773	345.132719256879	403.291413420658	NC_007793.1	2649444	2650139	696	+
SAUSA300_2333	narK	361.26894883342	1.74561274521511	0.140216634599431	12.4493983912961	1.40903239493681e-35	3.3471426401293e-34	187.853631587144	140.125807754767	167.238747148152	569.188756548985	580.24142133808	522.965328623394	NC_007793.1	2508369	2509538	1170	-
SAUSA300_0972	purF	2863.42416171392	1.74092075477182	0.299926826168146	5.80448497059684	6.45641513249504e-09	3.15965355280655e-08	827.033559059717	1653.62120024307	1476.81060128195	4168.04168277408	4284.16531407945	4770.87261284525	NC_007793.1	1064845	1066329	1485	+
SAUSA300_2605	hisIE	44.4850505272878	1.74039454345797	0.324900645597388	5.35669770756516	8.47567479133781e-08	3.73392000352936e-07	14.5426354741809	32.2702048273131	16.5533920113155	61.2027364246203	63.0497697950029	79.2915646312944	NC_007793.1	2833608	2834240	633	-
SAUSA300_0367	ssb	3450.81160569139	1.7354172039897	0.0867847971533009	19.9967881577712	5.87353451264126e-89	4.44736691379055e-87	1587.22168048476	1613.62985688316	1581.8791983749	5485.08365907559	5294.68206375706	5142.37317557287	NC_007793.1	419090	419593	504	+
SAUSA300_2341	narJ	10.5082874016286	1.73215290507974	0.61371769669718	2.8223936093119	0.00476666346348875	0.0106743304732285	6.23361455166015	5.87291208359895	2.76219414953875	18.1625214191838	16.3604138405852	13.6580683652044	NC_007793.1	2514675	2515265	591	-
SAUSA300_0940	NA	24.7862842418767	1.72060724691114	0.44368177753612	3.87802099168039	0.000105309632526068	0.000312319754725413	8.32885711226959	13.3801873633597	13.0939863277999	51.2812990116539	42.8310995371746	19.8022760990025	NC_007793.1	1028912	1029268	357	-
SAUSA300_1324	NA	86.0004746232901	1.7038475935539	0.22939465611799	7.42758189047575	1.10600910686882e-13	8.78642644571528e-13	48.8109287498129	35.1594311801325	36.7259746538196	127.253101881225	139.384349162361	128.669062112389	NC_007793.1	1455106	1455810	705	+
SAUSA300_2193	rplX	340.126690693719	1.68957049664933	0.163956540881763	10.3049898928263	6.68987100586152e-25	1.03245588835684e-23	153.11051709324	149.340374609269	178.657961829078	618.204143754637	412.21300584728	529.234141028809	NC_007793.1	2365484	2365801	318	-
SAUSA300_0368	rpsR	542.507516208999	1.68924238503372	0.11924527123082	14.1661163381808	1.48488355729453e-45	4.73404323595349e-44	249.080712125903	282.592059615079	241.806263528438	838.474328248619	822.316988323219	820.774745412739	NC_007793.1	419645	419887	243	+
SAUSA300_2191	rpsN	69.0525417982854	1.68764401360194	0.287976904903798	5.86034499594932	4.61906519323717e-09	2.31718322219745e-08	24.9177354036402	39.6665762461994	34.3120185302862	142.863550336046	75.5273338186968	97.0280364548437	NC_007793.1	2364710	2364895	186	-
SAUSA300_0999	potA	1224.24472070647	1.68704606238739	0.101500919845154	16.6209928438194	4.91125104710871e-62	2.20369653465637e-60	572.935921782466	591.352889789532	576.898652655174	1901.82849122916	1745.87691377096	1956.57545501153	NC_007793.1	1094557	1095651	1095	+
SAUSA300_2217	NA	267.901619907369	1.6851296102126	0.149728674915601	11.2545550220255	2.19933329503664e-29	4.22935283640776e-28	143.221175652268	128.427441882916	110.555376800235	405.358671580919	422.291143175941	397.555910351935	NC_007793.1	2386904	2388115	1212	+
SAUSA300_2171	rpsI	4414.0227000991	1.65973907307962	0.0924465681856357	17.9534957938818	4.50625376412047e-72	2.59967925487236e-70	2290.45508757197	2061.65788906967	2013.88676916335	6947.39953526147	6449.5573695853	6721.17954994285	NC_007793.1	2352541	2352939	399	-
SAUSA300_0432	NA	171.883771257783	1.65496931041374	0.199840401189509	8.28145510398736	1.21679207705577e-16	1.17931488108245e-15	62.2653489876895	84.6096020648	101.364041950012	207.98575027736	288.240178573739	286.837705693099	NC_007793.1	484892	486229	1338	+
SAUSA300_2413	NA	34.7731796487902	1.65478797774035	0.351682647635281	4.70534440316337	2.53437739675685e-06	9.46600484395151e-06	14.5359598473564	11.7034965872669	22.9124961672363	58.3982955384472	43.5183876457044	57.5704421067296	NC_007793.1	2598788	2599606	819	-
SAUSA300_0575	NA	41.3889248527668	1.64272305128839	0.327926103905981	5.00943057512546	5.45913147605821e-07	2.20825969390468e-06	16.6610938176229	22.335710973258	21.5521240628952	47.4331775473697	62.1413408078618	78.2101019075931	NC_007793.1	649865	650206	342	+
SAUSA300_0331	NA	179.699794077132	1.64190205114278	0.180824669510524	9.08007771056491	1.08497359789553e-19	1.28867207240238e-18	82.307996169957	81.0093802577913	97.4116684983359	226.318860639037	288.041310622007	303.109548275664	NC_007793.1	384026	384310	285	-
SAUSA300_1669	NA	195.009691314189	1.63525852467745	0.169052107068762	9.67310347697885	3.92297498609946e-22	5.13803696828054e-21	80.9540398369766	93.4206868416247	109.669955336352	317.169388337946	291.34391545105	277.500162081182	NC_007793.1	1833575	1834735	1161	+
SAUSA300_2192	rplE	685.026145727612	1.62618325740422	0.15825194392513	10.2759133131001	9.04833090372654e-25	1.37887457734147e-23	275.388009274377	376.407146150464	355.146379367062	1246.68761846862	804.543414954691	1051.98430615046	NC_007793.1	2364918	2365457	540	-
SAUSA300_1849	mutY	125.370660758656	1.62016973744135	0.194986959375115	8.30911842839951	9.64156613968458e-17	9.4965507140064e-16	50.8611113951221	64.264586313211	69.5097771331221	187.765144754778	194.932159893891	184.891185061809	NC_007793.1	2011237	2012274	1038	-
SAUSA300_2187	rpsE	883.03511833912	1.61919264245514	0.163422885794087	9.90799198403167	3.84291874658201e-23	5.38230758553075e-22	377.330303733712	469.711225054748	454.670326265282	1713.72887632012	992.589764917099	1290.18021374376	NC_007793.1	2362808	2363308	501	-
SAUSA300_2549	bccT	334.335392325743	1.61829802522702	0.137089206616293	11.8047077896991	3.69070867471067e-32	7.77616271202082e-31	149.418530925249	173.477537542185	170.618726329967	534.009845157806	496.125874014635	482.361839984616	NC_007793.1	2754711	2756333	1623	-
SAUSA300_2207	NA	1066.58818294256	1.61721811310037	0.118930480911327	13.5980120546737	4.11465960458038e-42	1.18688335974979e-40	441.089886439258	572.159448382437	562.005680057025	1500.61091439731	1682.35294768034	1641.31022069896	NC_007793.1	2372291	2373469	1179	-
SAUSA300_1603	rplU	6263.61431732318	1.61709352641387	0.0868131463305207	18.6272885474876	1.93060281182702e-77	1.19944887514279e-75	3093.66793111169	2954.33065899947	3188.47140116209	9663.61936285438	9676.17850126058	9005.41804855086	NC_007793.1	1755990	1756298	309	-
SAUSA300_0846	NA	1165.61650682968	1.61087520381338	0.10768821265502	14.9586957021363	1.36678572937667e-50	4.94286839146219e-49	543.790288174669	570.421820997549	610.060175522037	1602.50293723464	1814.96846631235	1851.95535273683	NC_007793.1	925162	926478	1317	+
SAUSA300_0629	pbp4	339.250823431993	1.60925786056121	0.135806583836125	11.8496306666771	2.16141306350825e-32	4.63460517954026e-31	179.535954964197	164.864287900987	158.007949662257	526.166491163901	480.060486587223	526.869770313393	NC_007793.1	701460	702755	1296	-
SAUSA300s121	NA	61.4080278254433	1.60688310895518	0.277692990994032	5.78654543351334	7.1848660513066e-09	3.50280290589857e-08	38.5633073980188	21.2471054516748	29.8761268810291	112.177339651731	88.3886968881307	78.1955906820754	NC_007793.1	1831112	1831332	221	+
SAUSA300_1228	thrB	856.776399677913	1.60635852464839	0.149677551641288	10.7321272096842	7.19211884347791e-27	1.16956402400986e-25	317.667337593679	425.359143351909	526.426733583832	1381.9264798233	1168.62602739113	1320.65267632362	NC_007793.1	1345739	1346653	915	+
SAUSA300_1000	potB	376.38698802684	1.5960781261156	0.147004160339608	10.8573670461322	1.83977356503711e-27	3.18255074004627e-26	204.549647197774	201.929411721832	156.765097458232	609.776922122486	494.190470806187	591.110378854532	NC_007793.1	1095644	1096441	798	+
SAUSA300_2189	rplF	602.391178006304	1.59121088741618	0.166061237105223	9.58207294582496	9.51163882324196e-22	1.23244389672274e-20	231.747890275553	324.980864808845	344.113981319204	1111.95272342191	726.062718555947	875.48888965636	NC_007793.1	2363719	2364255	537	-
SAUSA300_2447	NA	126.366115062124	1.5845581149154	0.210981854198138	7.51039998647135	5.8946975323665e-14	4.82528787869055e-13	71.7320883640523	69.2404956762613	49.9356572860602	200.445743769718	214.384992082442	152.457713194213	NC_007793.1	2642008	2642496	489	-
SAUSA300_2409	NA	12.5099191209878	1.57946791766387	0.555553079038965	2.84305492536582	0.004468336929725	0.0100808010993703	5.19097730935244	7.31122207934057	6.41162886613106	22.9808263677838	13.9656344493173	19.1992256540016	NC_007793.1	2593939	2594808	870	-
SAUSA300_1717	arsR	92.876235545123	1.57722911936018	0.226940317415182	6.94997317940064	3.65355665939447e-12	2.50780957102346e-11	52.0600065277464	53.5705772118902	35.5810258013818	153.754535700354	137.275288825084	125.015979204282	NC_007793.1	1900744	1901091	348	+
SAUSA300_1602	NA	1336.91436299656	1.57546962141657	0.10098385324479	15.6012032695717	7.14349285684563e-55	2.8374890478913e-53	663.470847943379	628.456854661637	719.920180352552	2084.33178469761	1960.26988210401	1965.03662822017	NC_007793.1	1755664	1755984	321	-
SAUSA300_1264	trpD	10.1827915206784	1.5608651733926	1.3201619364351	1.18232856918106	0.237075353892245	0.327499191836323	0	1.46088693650635	13.722960253809	16.2842597565463	13.1568877245936	16.4717544526151	NC_007793.1	1392382	1393380	999	+
SAUSA300_1255	fmtC	2911.23093274546	1.55013542215802	0.102742579431179	15.0875657467444	1.95523734954093e-51	7.51990491736138e-50	1503.23762520183	1534.89790809063	1410.50372295678	3845.17461828614	4513.78280378678	4659.78891815062	NC_007793.1	1381454	1383976	2523	+
SAUSA300_1226	NA	1705.50398599103	1.53603594173242	0.141553847602754	10.8512482546079	1.96720210180128e-27	3.35671175539754e-26	658.99614637486	901.691257178533	1062.28140069335	2666.24048329668	2317.84078618535	2625.97384221741	NC_007793.1	1343390	1344670	1281	+
SAUSA300_2194	rplN	385.745330631624	1.52227499635919	0.164767195010229	9.23894465924898	2.48940339042485e-20	3.03106754522584e-19	163.435226082297	221.243158624172	213.881544950282	656.723719668706	446.556241767151	612.632092697139	NC_007793.1	2365837	2366205	369	-
SAUSA300_0116	sirB	67.1791788544103	1.52032619389942	0.254159912213168	5.98177021962574	2.20725504684801e-09	1.14277328600699e-08	28.0267270022988	42.3664918099542	34.7656379866263	111.115300632925	96.2079126471042	90.5930030475538	NC_007793.1	132230	133225	996	-
SAUSA300s053	NA	172.72133281535	1.51109550147415	0.192400213127101	7.85391802282415	4.03237903248977e-15	3.65934621562648e-14	79.0169684618211	109.783214444343	82.9420066262065	201.175246561992	280.672132509153	282.738428288583	NC_007793.1	256415	256608	194	+
SAUSA300_0438	NA	1366.18135396134	1.50366781460955	0.107671462521727	13.9653328690146	2.53717270205092e-44	7.58959192230789e-43	643.570465337019	769.859719370635	726.36875131271	2012.57246887944	2158.63304396692	1886.0836749013	NC_007793.1	491679	492683	1005	+
SAUSA300_0566	NA	1568.17808779927	1.50235972220925	0.106248083025979	14.14011132645	2.14944087503908e-45	6.67704517976884e-44	805.242210577592	886.597610006864	766.700188551815	2328.46670824707	2498.82180723134	2123.24000218094	NC_007793.1	639955	641439	1485	+
SAUSA300_0756	gap	5298.1764538279	1.50059430515678	0.0882978647608339	16.9946839509804	8.99136710511836e-65	4.4461392848371e-63	2664.5724508501	2896.73190575364	2742.51288008437	7619.33980148045	8234.35934988439	7631.54233491449	NC_007793.1	843347	844357	1011	+
SAUSA300_2190	rpsH	564.292820346628	1.49713454099062	0.146106888532948	10.2468443207796	1.22270375350096e-24	1.85163199670802e-23	262.242018204514	297.696290016525	324.940583651415	1007.03503333424	711.932533378916	781.910463494157	NC_007793.1	2364280	2364678	399	-
SAUSA300_2291	gltS	190.320318239247	1.49509659341357	0.164144508849824	9.10841674747363	8.3592904752966e-20	1.00270103077444e-18	93.4053047472788	94.8622547236783	109.643279151361	301.861445322879	269.176542243016	272.973083247269	NC_007793.1	2463346	2464554	1209	+
SAUSA300_1001	potC	642.829849217261	1.4782024052162	0.123287437092816	11.9898867238464	4.0145377838326e-33	9.09086453292186e-32	311.489927102281	389.176972106018	321.729065642015	996.563028355987	869.463324179182	968.556777918084	NC_007793.1	1096447	1097256	810	+
SAUSA300_1225	NA	151.456314123521	1.457777735206	0.184794909732101	7.88862494816201	3.05534226251987e-15	2.80420238715365e-14	73.6789512603098	91.8916664086911	78.5213977817225	189.784994892297	242.97810159103	231.882772807077	NC_007793.1	1341817	1343199	1383	-
SAUSA300_0266	NA	17.5398202159145	1.45752618605774	0.47257029996325	3.08425262055421	0.00204064239022734	0.0049593545752466	6.24425846295594	11.8541432779975	10.2475235284104	32.3546857678196	21.0728638292741	23.4654464290298	NC_007793.1	318350	318742	393	+
SAUSA300_1227	thrC	1422.67126416066	1.45674598151846	0.136186342079451	10.696711280112	1.05454781750448e-26	1.7034462412089e-25	623.812795922762	703.899106783572	948.287841019581	2099.05581455992	1943.82448182122	2217.14754485692	NC_007793.1	1344676	1345737	1062	+
SAUSA300_2476	ptsG	338.115536346197	1.45150825719846	0.155403457467524	9.34025716578277	9.61004164349463e-21	1.19410927703526e-19	201.276459395362	186.47712180513	156.8037552625	406.60626615327	543.468597094559	534.061018366363	NC_007793.1	2672276	2674342	2067	-
SAUSA300_1511	rpmG	143.986039825648	1.44683086147376	0.186076204326923	7.77547492817396	7.51648658344889e-15	6.62270799698061e-14	83.8159091383723	76.2050227811846	71.8514186710188	188.235455385354	236.456829187734	207.351603790226	NC_007793.1	1661478	1661627	150	-
SAUSA300_0107	NA	431.383190959881	1.44328619303896	0.130605698608457	11.0507137775496	2.1747879992368e-28	3.96203858808329e-27	214.786329311468	262.383980906484	221.692661633585	657.704765615339	650.287360826319	581.444047466089	NC_007793.1	119003	120664	1662	-
SAUSA300_1874	NA	2053.62350855827	1.44133230086023	0.110208161027562	13.0782719484791	4.38291056082147e-39	1.14191314934091e-37	1203.71485323316	1088.13979722714	1024.85648745569	2655.08635378621	3265.67741883982	3084.26614080757	NC_007793.1	2034362	2034862	501	+
SAUSA300_2482	NA	96.1311428390519	1.43867717482201	0.222840203463223	6.45609343584828	1.07440289110412e-10	6.55737583160023e-10	43.6910710907026	44.3300150939764	65.9171173564067	151.529875397094	144.652361784973	126.666416311158	NC_007793.1	2679371	2679802	432	+
SAUSA300_0971	purL	2643.71398972991	1.43531289557968	0.315059417306028	4.5556895516807	5.22140054652145e-06	1.87985936466886e-05	869.411147230737	1819.37572415706	1594.21564513964	3815.00927504219	3647.2538060768	4117.01834073305	NC_007793.1	1062677	1064866	2190	+
SAUSA300_2534	panB	164.500523193897	1.43378114852901	0.177071564717005	8.09718460906174	5.62456857879871e-16	5.28229832032142e-15	78.91346706584	84.8744196791761	101.768260376688	238.352280409261	219.990073776977	263.104637855438	NC_007793.1	2734899	2735690	792	-
SAUSA300_1545	rpsT	1426.76428190074	1.43312694704872	0.128415216381271	11.1601022638447	6.39180074453254e-29	1.20056846542654e-27	905.616469857816	801.040253407984	609.04276181691	2037.99381170945	2125.2163471402	2081.67604747205	NC_007793.1	1696903	1697154	252	+
SAUSA300_1799	NA	46.8805426797946	1.41691025283963	1.45401335743914	0.974482280778457	0.329817132897438	0.430574845372032	44.6301983560771	32.1201425282551	0	59.4042585569696	60.8889592866536	84.2396973508119	NC_007793.1	1981653	1982765	1113	-
SAUSA300_2486	NA	3873.24104546017	1.41660855317248	0.120528604802187	11.7532975304695	6.79158187772981e-32	1.41862093877063e-30	2191.19907437106	2148.76634224759	1994.58205553483	4580.15329024981	6428.7187723726	5896.02673798513	NC_007793.1	2685195	2687300	2106	+
SAUSA300_2343	NA	112.651774489054	1.40278461164664	0.203665983249906	6.88767259638722	5.671254640994e-12	3.82770194850375e-11	57.0529371923781	62.5842831020668	65.5583471960178	180.35830573648	139.512779004159	170.843994703221	NC_007793.1	2516792	2520481	3690	-
SAUSA300_0349	NA	25.4361207705888	1.4001776585537	0.392809407733635	3.56452170184062	0.000364520292269076	0.00100367348655451	12.4888272382077	8.8929310403225	19.5691075011565	40.9128176193051	36.4643756883208	34.2886655362202	NC_007793.1	400931	401320	390	-
SAUSA300_0270	lytM	119.607076874197	1.3892984339162	0.194789376398653	7.13231111265986	9.86974714248597e-13	7.11738015662009e-12	68.5133274154594	74.5282170698339	56.7438542909574	162.822099922406	177.560748318759	177.474214227768	NC_007793.1	322343	323293	951	+
SAUSA300_0969	purS	58.484197643004	1.38726047896463	0.280299830527074	4.94920198972665	7.45183807843513e-07	2.94068463583849e-06	21.881051762688	28.5986589943393	45.6075142544055	84.5611982021757	79.2467221827916	91.0100404616241	NC_007793.1	1061748	1062011	264	+
SAUSA300_1131	rpsP	227.381600353364	1.38620442112217	0.161007278099299	8.60957614765245	7.33312000816764e-18	7.89695545768453e-17	138.579999300219	124.674208609187	114.649760580318	323.938328262979	370.315889463293	292.131415904184	NC_007793.1	1239681	1239956	276	+
SAUSA300_1027	rpmF	183.369355911314	1.38414526799769	0.201602945018651	6.86569964476284	6.6166157582161e-12	4.45334999504378e-11	143.846728137561	77.8699297504467	81.0020863809454	241.872256403484	266.408981295917	289.216153499528	NC_007793.1	1122024	1122197	174	+
SAUSA300_2648	rpmH	222.675621497632	1.38410612688605	0.155579197708277	8.89647296858647	5.76494965688516e-19	6.62012939271694e-18	138.862071648859	122.775465275768	108.291505517164	313.808078345728	324.47098745104	327.845620747236	NC_007793.1	2872445	2872582	138	-
SAUSA300_2201	rplB	4336.1892529831	1.37358525331088	0.126911090323743	10.8232089867555	2.6725291041802e-27	4.46588828926111e-26	2167.87792329653	2553.91224297677	2523.56728515674	7352.8835173288	5091.61279722737	6327.28175191241	NC_007793.1	2368564	2369397	834	-
SAUSA300_2606	hisF	46.2621724994179	1.36697195215599	0.302390041393938	4.52055876527747	6.16766206679494e-06	2.21068715796511e-05	26.9981463707001	24.8866065600169	25.6839073572157	48.8116232858848	76.3094858460235	74.8832655766665	NC_007793.1	2834237	2834995	759	-
SAUSA300s284	NA	76.3466817054604	1.36522407450724	0.235154305648058	5.80565204087944	6.41159924364441e-09	3.14479857638672e-08	35.3582680960738	45.7490995934949	47.2677258242061	106.813861938618	119.615844739671	103.275290040698	NC_007793.1	1154300	1154753	454	-
SAUSA300_2607	hisA	27.5382904931406	1.35966512002388	0.38279775091096	3.55191512172741	0.000382438204896847	0.00105062105494905	15.5779559839828	16.114739290894	14.6903898615278	37.3148193486299	29.5166857049706	52.0151527688382	NC_007793.1	2834992	2835696	705	-
SAUSA300_2074	rpmE2	521.016139498015	1.35730455734919	0.11655042923189	11.6456418590161	2.41496570362253e-31	5.0012494870747e-30	301.163779160558	301.497339032291	276.194053200602	746.43686665732	763.595801715856	737.208997221467	NC_007793.1	2235680	2235934	255	-
SAUSA300_1601	rpmA	1632.48958118626	1.35727824218477	0.102435541856006	13.2500713872602	4.50774282147058e-40	1.22722032094643e-38	983.528460562524	901.604398795047	864.410339878437	2513.08234834598	2337.22656780476	2195.08537173084	NC_007793.1	1755368	1755652	285	-
SAUSA300_2547	NA	93.8624700370936	1.3559773766521	0.226330515941011	5.99113809737221	2.08377596720373e-09	1.08115399754489e-08	61.3052160317391	45.5470781350292	50.6874224364853	109.898652235946	136.506805068125	159.229646315236	NC_007793.1	2753010	2753573	564	+
SAUSA300_2106	NA	2060.89272538427	1.35497286340668	0.13962606179254	9.70429765053414	2.89060216579204e-22	3.80648317810549e-21	1359.11745107164	1149.37530352552	968.084895917156	2411.89662247597	3104.35091424298	3372.53116507236	NC_007793.1	2274254	2276386	2133	+
SAUSA300_2609	hisB	16.3892047455473	1.34850375885823	0.46935915930041	2.87307434432131	0.00406498445398567	0.00927444193221024	9.35076230899262	10.2806018572311	8.28993656614549	22.9394014740722	22.8973821246448	24.5771441421975	NC_007793.1	2836264	2836842	579	-
SAUSA300_2298	NA	228.073537233308	1.34123570186019	0.161223257551046	8.31912046830791	8.86184437724438e-17	8.83631643047866e-16	112.054085758852	134.052079770632	141.334740924648	285.756397922511	335.590812827437	359.653106195769	NC_007793.1	2469753	2471684	1932	-
SAUSA300_2203	rplD	3135.79538616895	1.33906406578955	0.122161701988986	10.9614064308819	5.85817941577188e-28	1.03608530835148e-26	1575.85623233844	1832.41900728135	1921.53676742501	5130.13356233361	3774.07308502727	4580.753662608	NC_007793.1	2369705	2370328	624	-
SAUSA300_2006	ilvD	305.949371923638	1.33409898398686	0.177666759701139	7.50899597781264	5.9582556089923e-14	4.86089338066947e-13	121.399917978442	189.490454609834	210.732018934555	377.756169774823	440.140520001969	496.177150242208	NC_007793.1	2164873	2166561	1689	+
SAUSA300_2645	gidA	936.705488086454	1.3323707410268	0.128279164567997	10.3864937498915	2.85662097447294e-25	4.46554362654705e-24	496.98707811352	524.589316862453	574.50985284885	1432.57578674146	1108.10845316591	1483.46244078653	NC_007793.1	2868509	2870386	1878	-
SAUSA300_2202	rplW	601.059445954921	1.32823007947287	0.136218670088783	9.75071976996372	1.83164950212654e-22	2.46560374647366e-21	343.845111045657	333.465955557102	348.686875153365	1019.8407253163	727.005436673608	833.512571983497	NC_007793.1	2369430	2369705	276	-
SAUSA300_2342	narH	42.5509555557273	1.32357591714433	0.302881343459443	4.36994864730439	1.24275758736924e-05	4.2772750485734e-05	26.9802222635536	17.5002842735479	27.3854295798369	63.2659180748575	64.256153654287	55.9177254882808	NC_007793.1	2515243	2516688	1446	-
SAUSA300_0970	purQ	359.983462563852	1.32055701394041	0.171290187430513	7.70947264259444	1.26338700137815e-14	1.10114629652491e-13	142.292901986702	259.440429383906	218.664881028402	517.513969903346	463.813899428162	558.174693652591	NC_007793.1	1062013	1062684	672	+
SAUSA300_0373	NA	17.7772522397373	1.32015424753154	0.473928858935742	2.78555361768028	0.00534364017051288	0.0118351372332292	12.5034581501075	10.5363480505461	7.60125237573424	31.9453415430441	28.0165179434112	16.0605953755807	NC_007793.1	424276	424539	264	-
SAUSA300_0358	NA	22.8253285672	1.30892093922985	1.35915778830232	0.963038250963324	0.335528327795286	0.435916964208031	24.9014588994777	14.5726618823585	0	19.1773273266686	29.6799072362498	48.6206160584455	NC_007793.1	410293	412134	1842	-
SAUSA300_2204	rplC	2538.8787831978	1.29229631355835	0.122776859711834	10.5255690411976	6.58622716853015e-26	1.04303453786592e-24	1393.88594376012	1444.00695924908	1576.91017288163	4249.84342757483	3016.75177096464	3551.87442475649	NC_007793.1	2370355	2371017	663	-
SAUSA300_0037	ccrB	171.488453680491	1.28573040187859	0.165020318457889	7.79134602268196	6.62990736944471e-15	5.86287064093596e-14	101.687402048093	94.7555572579043	102.187272820334	232.971264922811	241.472783347543	255.856441686261	NC_007793.1	45892	47520	1629	-
SAUSA300_2471	NA	706.510834784414	1.28340321967953	0.115757740980281	11.0869753401473	1.45111612320775e-28	2.66367755040332e-27	420.380194701946	388.495921992526	423.443234103856	1033.68007952691	903.956838604504	1069.10873977674	NC_007793.1	2667002	2668045	1044	-
SAUSA300_0651	NA	869.341641539228	1.27689594601872	0.160652523366245	7.94818481069068	1.89264163048347e-15	1.75033231704635e-14	371.719663435548	531.162148224819	620.643105141653	1321.98105094373	1353.68785109535	1016.85603039427	NC_007793.1	726462	727259	798	-
SAUSA300_2538	NA	301.008613525927	1.27112024680362	0.148032747116816	8.58675037490556	8.94637238273552e-18	9.54936576359831e-17	155.65491962001	173.543192960982	198.998901960608	455.324275827309	444.853760138107	377.676630648547	NC_007793.1	2739364	2740812	1449	+
SAUSA300_0754	NA	73.9091172606867	1.26374096245661	0.236827095632869	5.33613334690247	9.49495848556131e-08	4.17536922150908e-07	46.7446884863421	49.8752146799754	34.9488097574612	99.4519149432551	103.984479463942	108.449596233144	NC_007793.1	841010	841639	630	+
SAUSA300_0117	sirA	119.732829127622	1.25627063198746	0.200075897657084	6.27897036423959	3.40822543333799e-10	1.94308946470069e-09	62.2818194886989	64.2813725775242	84.1714038876787	185.829371623167	172.677561646441	149.155445542225	NC_007793.1	133241	134233	993	-
SAUSA300_2199	rplV	995.160370447686	1.25376423546397	0.141112547633324	8.8848529524237	6.40053708433242e-19	7.31533082798936e-18	533.082716246341	603.760835609403	626.880106855976	1661.57728088822	1099.56665773851	1446.09462534768	NC_007793.1	2367837	2368190	354	-
SAUSA300_0866	NA	267.482166799967	1.25078999839423	0.148540726861968	8.42051890291696	3.74820435947661e-17	3.86463794170716e-16	141.302984880541	171.847495488341	163.052923758962	369.877475778453	412.937808668003	345.8743122255	NC_007793.1	946653	947228	576	+
SAUSA300s279	NA	93.9173260229892	1.2490737797195	0.679586102326534	1.83799194162939	0.0660635927566193	0.111393239561092	69.5651996740335	80.4631612685275	17.4139444731803	160.83332421793	158.46928243358	76.7590440706837	NC_007793.1	896563	897379	817	+
SAUSA300_2423	NA	574.985401071414	1.24797117738146	0.130799350510462	9.54111142380362	1.41309660046969e-21	1.81160479520532e-20	354.406260608401	367.441176550653	302.868894043801	802.757882957392	907.343982456946	715.094209811293	NC_007793.1	2608829	2609020	192	-
SAUSA300_1706	NA	200.121769416021	1.24283868596815	0.168238309078126	7.38737028907608	1.49761107760728e-13	1.17434033690694e-12	96.5411549870269	140.285543378696	121.721553276799	270.09538236133	264.702690329683	307.384292162588	NC_007793.1	1889123	1890076	954	+
SAUSA300_0010	NA	29.9621171017298	1.23961285528918	0.358912300413928	3.45380432450924	0.000552738271365216	0.00147336065073478	14.539826120755	17.5821996640501	21.1208017329729	40.1830450660446	35.2510853397762	51.0957446867802	NC_007793.1	14749	15444	696	+
SAUSA300_1235	guaC	202.310977714704	1.23840357568019	0.164876644110942	7.51109159431271	5.8636346472335e-14	4.81613110177857e-13	95.5003890035895	132.958030456427	133.592307783127	291.185400271066	277.901419976133	282.728318797881	NC_007793.1	1352634	1353611	978	+
SAUSA300_1334	NA	43.2242789856776	1.23362118821579	0.308240604769555	4.00213719129594	6.27728806835238e-05	0.000193180697101533	28.0193620666415	16.0465054514232	31.961271813285	57.5077897262943	70.8253905863954	54.9853542700261	NC_007793.1	1498745	1500085	1341	+
SAUSA300_0714	NA	189.367447846822	1.22441622474162	0.164830391050608	7.42834022862742	1.09968804304312e-13	8.76494779043911e-13	115.240226439589	109.671167228222	115.413121940343	231.72088415069	290.8059441682	273.353343153886	NC_007793.1	792106	792972	867	-
SAUSA300_2548	NA	26.7346116406515	1.219226221707	0.383458465359262	3.17955223798412	0.00147502780485771	0.0036693966849797	22.8489490251061	8.79238721978168	15.6139287287752	41.1375045373802	32.78692653788	39.2279737949861	NC_007793.1	2753761	2754447	687	-
SAUSA300_2608	hisH	23.1592319372187	1.2184399416642	0.398924455421486	3.05431247722543	0.00225576989227285	0.00544385014581679	15.584603848321	8.81194444905523	16.579873132291	30.5858686320962	31.892782245041	35.5003193165075	NC_007793.1	2835689	2836267	579	-
SAUSA300_0380	ahpC	7118.37155505363	1.21652805586962	0.0955323482987361	12.7342002738743	3.81737501619848e-37	9.4382649635193e-36	4616.41642200691	3887.07283770701	4341.54523567608	10507.9110012227	9703.68515355723	9653.59868015179	NC_007793.1	429411	429980	570	-
SAUSA300_0836	dltB	968.925021418771	1.21301748328744	0.112440272217906	10.7881051811815	3.91783885897252e-27	6.50200243513042e-26	593.640193030245	610.023469941826	550.027946457516	1285.07913997106	1266.06517613465	1508.71420297733	NC_007793.1	915866	917080	1215	+
SAUSA300_2436	NA	53.6604547051226	1.21285443510279	0.276898393845245	4.38014254347982	1.18601699870832e-05	4.08779400835029e-05	29.0572097488344	32.0935852807409	35.6147997836609	71.8842132660409	62.5887087106922	90.7242114407666	NC_007793.1	2624916	2626250	1335	-
SAUSA300_1797	NA	98.2646447493559	1.2043835154841	0.20701389921521	5.81788720491675	5.95960929276977e-09	2.94096401555624e-08	63.4288436212249	48.6717215809025	64.8275345174731	135.462820951684	137.60234272736	139.594605097491	NC_007793.1	1980188	1980652	465	-
SAUSA300_2470	sdaAB	275.330372103438	1.19718420864922	0.142753771495458	8.38635782514027	5.01435501302092e-17	5.10495050275197e-16	177.601719901956	167.071791439907	157.077459900335	408.488493219736	354.062515875904	387.680252282789	NC_007793.1	2666319	2666999	681	-
SAUSA300_0838	dltD	1770.96734386895	1.19649087478057	0.0966454490104362	12.3802091772719	3.34469930918336e-35	7.86816157878765e-34	1050.31514279844	1093.24648230368	1084.73339042311	2413.80601646429	2335.84010167109	2647.8629295531	NC_007793.1	917331	918506	1176	+
SAUSA300_0922	NA	124.800780637919	1.19152789715988	0.186712406509168	6.38162144357224	1.75222681810371e-10	1.03552331225983e-09	75.7967253256934	76.0844783610711	76.084461098236	187.628574798492	172.403536377036	160.806907866986	NC_007793.1	1012209	1013012	804	+
SAUSA300_0151	adhE	554.34388558725	1.18930128172956	0.125156298010086	9.50252844354438	2.04854728647632e-21	2.61243688164849e-20	343.385940343383	377.148619945984	297.021344027672	710.736845208058	795.386684506205	802.383879492201	NC_007793.1	171207	173816	2610	+
SAUSA300_0336	NA	26.4256629184975	1.18560937928806	0.392021014629579	3.02435159096851	0.002491666859049	0.00592116031435128	14.5617254240345	16.2455562728707	17.6265120918868	23.8329740208297	37.4025742257815	48.884635475582	NC_007793.1	388912	389352	441	+
SAUSA300_0267	NA	20.6515410441337	1.1781235767216	0.438710629098826	2.68542291565089	0.00724380820037764	0.0155462774752126	13.5273140784037	17.7647629958137	7.44471538008145	34.2744413073133	21.0908800845666	29.8071324186236	NC_007793.1	318970	319374	405	+
SAUSA300_1808	NA	56.2644434192488	1.17596983899388	0.271409570645131	4.3328237696211	1.47208944089871e-05	4.9747178734973e-05	35.2816411235221	29.1662775950679	38.3381581430217	66.1424380823817	73.3201873690104	95.337958202489	NC_007793.1	1990368	1991825	1458	-
SAUSA300_1718	arsB	138.78722986444	1.17507055827595	0.187030168729491	6.28278617432837	3.32558327248251e-10	1.90945219649884e-09	69.5313866800002	97.7523374393656	89.5084953396964	174.429734310075	193.504414039155	207.99701137835	NC_007793.1	1901091	1902383	1293	+
SAUSA300_0595	NA	42.4375338236808	1.17496491061334	0.297400255835699	3.95078648238441	7.78947951128004e-05	0.000237109407736577	28.1015677692054	23.7263610454697	26.1081318636226	53.2650252148839	64.7968692774357	58.6272477714673	NC_007793.1	668792	669175	384	+
SAUSA300_0387	pbuX	577.560036023937	1.17276526629715	0.117976393390469	9.94067738971835	2.76937458949414e-23	3.90127594787459e-22	319.641379177477	366.23557007551	379.079350291705	835.70227246567	797.830743717148	766.870900416112	NC_007793.1	437050	438318	1269	+
SAUSA300_2196	rpmC	180.959994138375	1.16785768934719	0.18750754774084	6.22832362439789	4.71452437707059e-10	2.63817380268869e-09	103.167580381005	119.887094018469	111.73614292099	305.146120347249	194.348568899251	251.474458263286	NC_007793.1	2366524	2366745	222	-
SAUSA300_2440	fnbB	191.279733300166	1.15783056420614	0.172953330329168	6.69446816665821	2.1645739747913e-11	1.40234297885544e-10	120.337844928208	110.654657953314	122.979235638455	295.436634171246	214.552667504044	283.717359605726	NC_007793.1	2629241	2632063	2823	-
SAUSA300_2198	rpsC	2207.80999364557	1.15778428705709	0.13418948803887	8.62798050709989	6.24447183421302e-18	6.78491267008885e-17	1183.04980524361	1423.72217696794	1492.68557626665	3591.52448041703	2472.30622475537	3083.57169822284	NC_007793.1	2367160	2367813	654	-
SAUSA300_2351	NA	490.42231963475	1.15393423725089	0.140624050391258	8.20580998798075	2.29041412676779e-16	2.18491079888124e-15	263.564568224975	295.975116751997	351.338559178403	628.886578892391	627.067477867884	775.701616892853	NC_007793.1	2528237	2529787	1551	-
SAUSA300_1373	NA	144.101259557563	1.14319037948388	0.177320097267979	6.44704349420815	1.14053065451515e-10	6.94348184897039e-10	86.5113186375729	98.5797573925324	85.6186833896859	182.947636632925	204.740247122503	206.209914170159	NC_007793.1	1541133	1541357	225	+
SAUSA300_0986	NA	196.08028773166	1.13964615640742	0.161787792144967	7.04408003408723	1.86690820135998e-12	1.30737530979631e-11	132.831069225777	100.649193736888	131.48756474465	257.833014422442	283.31968960657	270.361194653632	NC_007793.1	1080902	1082263	1362	+
SAUSA300_0348	NA	27.8016810625559	1.13623026522183	0.361000340958691	3.14744928551701	0.00164701674112855	0.00405149397335479	17.7191857450451	13.6495048697353	20.2021612492517	38.0753964565987	39.8327329032106	37.3311051514943	NC_007793.1	400607	400831	225	-
SAUSA300_1730	metK	1201.92434759164	1.1354570162473	0.0985764636755641	11.5185407744422	1.06397571320393e-30	2.14834429424427e-29	760.742199088824	734.130298590965	760.249279601894	1575.39218989189	1735.96042321189	1645.07169516436	NC_007793.1	1913878	1915071	1194	-
SAUSA300_0864	argG	46.7070871363962	1.1304563198243	0.317587657593798	3.55950961189488	0.000371547935276351	0.00102186225558978	16.6054215219535	30.6481550952547	40.2031196434008	75.7045819087194	50.2127620528496	66.8684825961992	NC_007793.1	943441	944646	1206	-
SAUSA300_0317	NA	118.085590597128	1.12732791916964	0.261394524196784	4.31274496906049	1.61240072306165e-05	5.41114536285094e-05	96.5634963601312	81.9397371886177	44.9191534952061	224.002629141885	131.350711638513	129.737815758415	NC_007793.1	368949	369749	801	-
SAUSA300_1487	NA	27.5891316875334	1.1266395633725	0.364059687203113	3.0946561868135	0.00197041159725595	0.00479829879412177	14.5310212592284	20.4421247026176	17.3712785449727	43.1142448877252	36.2004806409826	33.8756400896739	NC_007793.1	1641686	1642777	1092	-
SAUSA300_2195	rpsQ	337.476205849729	1.12501535291996	0.169234182369559	6.64768392039881	2.97740826371278e-11	1.87871359973335e-10	178.174278639031	231.799657112013	227.08741472506	568.439165692403	363.414261323105	455.942457606764	NC_007793.1	2366237	2366500	264	-
SAUSA300_2469	sdaAA	488.164647705777	1.12491952942047	0.123907875374001	9.07867660570438	1.09902958448649e-19	1.29899935766379e-18	320.788323938227	306.995660101788	293.011025696019	697.15524987037	602.320343523201	708.717283105058	NC_007793.1	2665406	2666305	900	-
SAUSA300_2507	NA	23.6187790478631	1.12434008502307	0.476094811528695	2.36158861175765	0.0181968225641837	0.0352727208584136	17.6453861311588	23.3666784705711	4.57244802471679	44.0690698660226	17.2742174071511	34.7848743875584	NC_007793.1	2713364	2714419	1056	-
SAUSA300_0479	NA	4531.14499404369	1.11720328105021	0.0856382437389524	13.0456117766233	6.73144750254371e-39	1.73513801049611e-37	2995.53611793027	2759.46976009647	2821.76398961737	6140.50257370901	6306.10116572791	6163.49635718108	NC_007793.1	536261	536914	654	+
SAUSA300_0108	NA	132.404256990031	1.11684878765747	0.188432146799972	5.92706078354584	3.08404843376808e-09	1.57650830274685e-08	92.3445556749961	75.7853165435032	82.0884115804731	161.083088519184	206.089200059182	177.034969562848	NC_007793.1	120990	122765	1776	-
SAUSA300_0268	NA	123.62967905981	1.11593924664274	0.197312955156301	5.65568158339501	1.55229016689067e-08	7.31750792680175e-08	59.1508845589911	88.975951919326	86.7405910606771	174.447651245754	156.491646035105	175.971349539004	NC_007793.1	319415	320791	1377	-
SAUSA300_0494	folK	209.708318150715	1.1123196812844	0.159001728688316	6.99564520751114	2.64040950014326e-12	1.82791777681346e-11	129.959991657429	128.238923536872	138.813361920533	322.528105103978	256.635250062355	282.074276623122	NC_007793.1	553137	553613	477	+
SAUSA300_0520	secE	20.3550342788954	1.111203836193	0.43586572816461	2.54941777797529	0.0107902951685635	0.022307922519991	15.5639188140401	7.63012749108962	14.7288728754105	33.6004056804772	31.0114672504892	19.595413561866	NC_007793.1	581127	581309	183	+
SAUSA300_2197	rplP	1034.2129245587	1.11113960932969	0.155278577753328	7.15578172730837	8.31974338025689e-13	6.1272760517819e-12	555.460928066012	710.618434591416	697.986638396564	1731.87284470787	1062.32509720147	1447.01360438884	NC_007793.1	2366723	2367157	435	-
SAUSA300_0529	NA	98.0807780638798	1.10854559270813	0.213827751800984	5.1842924193483	2.16836497803925e-07	9.15322010764653e-07	65.6516196785991	69.3443879774269	52.3816307794245	153.788500165578	120.736090114235	126.582439668015	NC_007793.1	593002	593256	255	+
SAUSA300_1546	holA	89.8842535513567	1.10546249669026	0.223111464594364	4.95475433635868	7.24217301863347e-07	2.86260770377633e-06	66.4352808020316	43.8331586440214	59.4774806229845	123.561258317054	138.947924483058	107.050418438991	NC_007793.1	1697199	1698173	975	-
SAUSA300_2139	NA	32.9888470347652	1.1043080304768	0.337355685456565	3.27342350546802	0.00106253145945172	0.00269300598980284	24.9083393971784	17.5140429087308	20.1027453740885	45.9968522596173	51.8565702524177	37.5545320165582	NC_007793.1	2313926	2315119	1194	-
SAUSA300_0343	NA	183.861233798331	1.10401051296555	0.173177872177708	6.37500911105235	1.82952074990913e-10	1.07595358665773e-09	113.267901304413	98.4955618428504	136.488490772472	220.700099820736	277.764008651489	256.451340398025	NC_007793.1	395211	395756	546	+
SAUSA300_0712	NA	1844.67042361984	1.10248754136006	0.092207631027851	11.9565759262057	5.99847149893325e-33	1.34576818906623e-31	1179.83558631995	1122.77491007007	1212.04190181038	2443.54815030693	2582.16408154694	2527.65791166475	NC_007793.1	789740	791245	1506	-
SAUSA300_1875	NA	79.0788707587006	1.09986398825518	0.235351813184402	4.67327603460362	2.96432930510955e-06	1.09490394912812e-05	60.2683738955436	48.4980311409879	42.4071441148769	89.8195200035836	115.22443919552	118.255716201691	NC_007793.1	2035251	2035805	555	+
SAUSA300_2007	ilvB	499.083936958408	1.09885176444425	0.154517512410837	7.11150307366183	1.14785904597431e-12	8.25300435725746e-12	240.718800049546	316.260921295866	394.94118043211	626.112236112367	681.736385935166	734.734097925392	NC_007793.1	2166589	2168358	1770	+
SAUSA300_1707	NA	82.226273205818	1.08708496507868	0.226401906098529	4.80157161135198	1.57425191037853e-06	6.02592792866852e-06	42.6019297847679	54.3626416450348	60.8249069237824	118.499416323977	116.071654608825	100.997089948521	NC_007793.1	1890073	1890636	564	+
SAUSA300_2540	NA	1811.00931574194	1.08219516710901	0.104930821874474	10.3134155225012	6.12838023130778e-25	9.51863160285818e-24	1248.91029439985	1163.743170919	1074.16664161249	2522.32576087873	2620.26700843879	2236.6430182028	NC_007793.1	2743027	2743917	891	+
SAUSA300_1033	NA	16.6800857606667	1.08006571478695	0.463324380126668	2.33112212763695	0.019746920815573	0.0378834434965426	11.4186830474258	11.6895255683316	9.15106285692262	27.7766744534996	18.0867907367101	21.9577779011102	NC_007793.1	1128399	1129364	966	+
SAUSA300_2513	NA	12.7940405461031	1.07906574844413	0.531052187088986	2.03193918541063	0.0421598129374287	0.0748375287526664	5.19138658090702	7.31446593103343	11.9140425449188	14.360412742312	19.7070571216111	18.276878355836	NC_007793.1	2717090	2717911	822	-
SAUSA300_2625	NA	13.4435004889195	1.07687925020776	0.555644930780951	1.93807086243768	0.0526145777380673	0.091060801328098	10.4132706394746	1.48953674140147	13.1236728391698	11.3813848094311	21.7842270952531	22.4689108087868	NC_007793.1	2851531	2851869	339	-
SAUSA300_2569	arcB	13.6064732313685	1.07573343705255	0.5249218227163	2.04932123318094	0.0404307137175224	0.0720320730423211	4.15204121675122	14.6078260501949	8.23302732513653	17.2426598474539	17.2697040195318	20.1335809291424	NC_007793.1	2780671	2781681	1011	-
SAUSA300_1662	NA	152.456780012236	1.0753141956923	0.195827296740862	5.491135370751	3.99358101756105e-08	1.80659536215829e-07	74.7280083135771	102.188045230939	116.994649414625	228.046989748437	171.169068695487	221.613918670354	NC_007793.1	1827324	1828463	1140	-
SAUSA300_2145	NA	876.135156495993	1.0745372386046	0.129738470474871	8.28233317898351	1.20785093123112e-16	1.1753505246478e-15	466.942980429903	632.758448368513	594.975062031842	1282.71168770282	1228.62318397737	1050.79957646551	NC_007793.1	2320848	2322410	1563	-
SAUSA300_0007	NA	156.930686313116	1.07422615288965	0.170041316409048	6.31744199336536	2.65928205261047e-10	1.53781394116353e-09	96.558276358632	98.0051898214278	108.130681399595	198.180849207483	216.797619279243	223.911501812314	NC_007793.1	9782	10612	831	-
SAUSA300_2135	NA	77.3671771255386	1.07091865999338	0.228172887140555	4.69345272970008	2.68632085051449e-06	9.9830604613445e-06	43.5954971561104	51.1212542342661	54.8784594745168	100.587108335588	98.6964037135691	115.324339839181	NC_007793.1	2308687	2309718	1032	-
SAUSA300_2186	rpmD	24.5070312955831	1.06654027942616	0.407036549256325	2.62025678375757	0.00878635794585456	0.0185552625563494	10.369301660437	15.2639350137343	21.6504938967204	44.4041254438359	28.6233505266268	26.7309812321444	NC_007793.1	2362612	2362791	180	-
SAUSA300s260	NA	38.6830076538514	1.06329551398678	0.319251125542937	3.33059284341905	0.0008666125834934	0.00223383222319628	29.1669986844925	29.8977982208751	16.9465435898772	54.8639580749302	55.509985495948	45.7127618569856	NC_007793.1	2742460	2742769	310	+
SAUSA300_2008	ilvN	20.5212945356812	1.06225560786816	0.435274816485564	2.44042514668061	0.0146699858075888	0.0291833954119768	10.420892012476	21.1048137322604	9.52393286898626	25.318838441894	33.5822237403832	23.1770664180872	NC_007793.1	2168358	2168612	255	+
SAUSA300_2273	NA	41.0189726277695	1.0590899055147	0.687136925228128	1.54130838648074	0.123241748759533	0.190200482321241	26.9810647194883	13.1274899117796	39.2611137324174	49.8423554200107	93.0721596042242	23.8296523786971	NC_007793.1	2443384	2444763	1380	-
SAUSA300_0519	NA	73.9188274575036	1.0551108643357	0.238685402815327	4.42050855180299	9.84688884903036e-06	3.43295132103605e-05	42.6002865861543	61.6995688524922	41.4621255529337	109.905390190142	93.2024692480853	94.6431243152136	NC_007793.1	580244	580813	570	+
SAUSA300_0086	NA	45.4084526484604	1.05390535231125	0.284394830723457	3.70578237878051	0.000210739191050125	0.000605001255822812	31.132724730894	24.799588626027	31.9619998058495	60.3827391434743	60.9416374288319	63.2320261556858	NC_007793.1	94208	95542	1335	+
SAUSA300_2354	NA	211.940960073234	1.05021344906856	0.172514531307837	6.08768108464179	1.14557773375542e-09	6.18203752536613e-09	118.433153341678	120.36716448611	173.051716019975	260.032295776311	285.559453376028	314.2019774393	NC_007793.1	2530872	2531471	600	-
SAUSA300s134	NA	53.3858424660838	1.04897076779544	0.270065564487432	3.88413372799424	0.000102695376384486	0.000306819848310246	43.0118727612755	27.1997697776366	33.0960992242916	68.5011827322016	73.4555298058097	75.0506004952879	NC_007793.1	1281308	1281416	109	+
SAUSA300_2521	NA	17.6576711402963	1.04329938114214	0.49332549729461	2.11482963451834	0.0344444701512316	0.0625629319163674	3.11375036725486	13.1404257231137	18.2838908284298	19.1624455989215	23.8611920376672	28.384322286391	NC_007793.1	2724042	2725148	1107	-
SAUSA300_0847	NA	600.941275230733	1.04241992004563	0.121964520816631	8.54691112682566	1.26426468622194e-17	1.33187536291989e-16	379.919814770441	378.4466589012	419.067013911206	714.932067492751	842.54826188667	870.733834422128	NC_007793.1	926497	926871	375	+
SAUSA300_1719	arsC	39.7262994194915	1.03966311496399	0.309912456604573	3.35469934430719	0.000794512851053313	0.00206778156616775	29.1394098937636	31.1094912785414	18.6267902636036	54.2475979092925	51.0723167755315	54.1621903962165	NC_007793.1	1902401	1902796	396	+
SAUSA300_2256	NA	510.894378873709	1.03576340409635	0.114396481426097	9.05415438643079	1.37630012106104e-19	1.61100250885551e-18	342.660843437249	324.919063664454	336.549521563866	680.549221752752	674.626615023446	706.06100780049	NC_007793.1	2423261	2424037	777	-
SAUSA300_1738	NA	10.5968619253055	1.03492925521281	0.569808036340916	1.81627704280678	0.0693278850042439	0.116089471572414	8.31936906120202	5.90239016338463	6.48698087818144	17.1672502597133	13.0208815467647	12.6842996425872	NC_007793.1	1922217	1922672	456	-
SAUSA300_2622	NA	177.727954395298	1.02619440534142	0.165885764376461	6.18615110946212	6.16509134040321e-10	3.41543449395997e-09	132.873367274414	103.750747507652	113.481827726908	221.250175154089	242.512257579722	252.499351129005	NC_007793.1	2848909	2849865	957	+
SAUSA300_0379	ahpF	17568.6343226503	1.02004110984282	0.0859432218197901	11.8687790409079	1.71958890540483e-32	3.78778537981446e-31	11948.7319816279	10871.5232799458	11988.3790475735	24385.0733608104	23261.0535294598	22957.0447364843	NC_007793.1	427872	429395	1524	-
SAUSA300_0472	ipk	335.796373734621	1.01799756071394	0.134287549626305	7.58072928984715	3.43617907098692e-14	2.89556509286334e-13	207.645961608892	209.139852415454	247.364304567798	471.071130565887	435.31459843814	444.242394811557	NC_007793.1	530846	531694	849	+
SAUSA300_0697	NA	31.2948445672221	1.01611790465211	0.337189888555717	3.01348865769504	0.00258262694901028	0.00610507814385551	19.7342323853862	23.4534625354474	19.2952406823499	44.0020961897262	39.3319087768874	41.9521268335353	NC_007793.1	771258	771926	669	-
SAUSA300_2200	rpsS	477.972088074434	1.01591613652886	0.158036745604629	6.42835394162345	1.28993112410467e-10	7.81375778426405e-10	309.431296356629	310.797630334273	327.654346573235	776.30010865666	477.89014426784	665.759002257966	NC_007793.1	2368219	2368497	279	-
SAUSA300_2082	rpoE	300.768591612158	1.01257973277648	0.141911856059534	7.13527228022221	9.6595754589615e-13	7.00753034043824e-12	204.733193213031	189.731680367566	203.019961877329	351.511752409167	431.131208935177	424.48375287068	NC_007793.1	2245083	2245613	531	-
SAUSA300_1558	mtnN	251.565438236652	1.01037909373456	0.152412961475224	6.62922027073667	3.37464688436448e-11	2.11833404166195e-10	181.753003608798	158.26296995607	159.813152870993	375.020971596582	294.262665677473	340.279865709996	NC_007793.1	1706696	1707382	687	-
SAUSA300_2005	NA	37.3577236611535	1.0099616259739	0.320331109656716	3.15286775317023	0.00161675033015759	0.00398108338411772	24.9645360928545	22.1606580433914	26.9170379168888	39.079134085318	50.3933864012937	60.6315894271746	NC_007793.1	2163901	2164335	435	-
SAUSA300_1081	NA	143.116866656459	1.00923550866757	0.181970812018217	5.54613950157311	2.92045847641398e-08	1.34274589911785e-07	89.3241939278982	90.8869569513105	103.833751019677	216.179533696056	168.790174765182	189.686589578631	NC_007793.1	1183107	1183772	666	+
SAUSA300_1286	NA	1506.68949367715	1.00856295804601	0.141181877541606	7.14371402058163	9.08423008975959e-13	6.67002712348106e-12	820.930526491575	1040.57783728174	1139.39295898456	2409.13061922178	1713.81919006611	1916.2858300171	NC_007793.1	1416804	1418009	1206	+
SAUSA300_1229	NA	518.02059487458	1.00811039224169	0.126868773902086	7.946087608758	1.92494312530553e-15	1.77343619491076e-14	302.148589996942	332.138011306983	396.005869812506	700.73528955355	669.910884207911	707.184924369587	NC_007793.1	1346711	1347514	804	+
SAUSA300_2570	arcA	12.5865663400045	1.00724420986012	0.543990007609955	1.85158586696379	0.0640853140486238	0.108510633081632	5.18909068154138	13.1334638487801	7.30862408053498	18.2082556118093	11.5255796600602	20.1543841573014	NC_007793.1	2781714	2782949	1236	-
SAUSA300_2506	isaA	7225.93788132298	1.00633604834774	0.138486038044918	7.26669679163854	3.68384403317954e-13	2.80690380263963e-12	3845.72151787931	5190.66412286743	5374.15062745507	10907.2412313189	10189.3666772998	7848.4831111174	NC_007793.1	2712055	2712756	702	-
SAUSA300_0786	NA	123.915135225977	1.00442863666521	0.19519485079721	5.14577424846479	2.66419663122216e-07	1.11107546255616e-06	81.1505622661937	97.5850412187873	70.6116844331116	166.725141291141	182.735254228372	144.683127918256	NC_007793.1	873161	873583	423	-
SAUSA300_0363	NA	9.38969570687027	1.00302035381227	0.65463371117021	1.53218561265245	0.125476637853099	0.193280288314087	3.12319177992749	13.7022280073853	2.91329965339531	11.9525374763302	9.54592020389864	15.1009971202847	NC_007793.1	416940	417143	204	+
SAUSA300_0798	NA	567.101030895961	1.00299732482159	0.12804671525246	7.83305782459206	4.76145186080941e-15	4.27296216990415e-14	315.636304119147	396.444053462012	420.65734831675	768.760762138438	715.201948038471	785.90576930095	NC_007793.1	881032	881853	822	+
SAUSA300_2489	NA	103.545278444561	1.00297214685475	0.209146629058345	4.79554536150307	1.62232851468552e-06	6.2001608692161e-06	51.8719265041338	72.8158811818562	82.0101659598873	141.949782085907	138.60062933853	134.023285597054	NC_007793.1	2690001	2692469	2469	-
SAUSA300_2185	rplO	586.634721324489	1.00183684301257	0.139142454573037	7.20008027806274	6.01771192343229e-13	4.47267361671057e-12	391.086339959782	372.170925523947	407.265200438858	933.299262655692	645.600955114576	770.385644254079	NC_007793.1	2362155	2362595	441	-
SAUSA300_2210	glcU	84.3172751609811	1.00095601350407	0.226164772909827	4.42578214381402	9.60934670422351e-06	3.35496355393855e-05	43.6046123930646	59.9551357881073	65.036540222273	122.561805564864	114.183402622637	100.562154374942	NC_007793.1	2377128	2377991	864	+
SAUSA300_2037	NA	3130.29560305138	0.994003088856993	0.0883830648021837	11.2465333837624	2.40874103135732e-29	4.59557442439274e-28	1994.39776906659	2176.94365115107	2108.20563372725	4220.90609537979	4046.41145524027	4234.90901374331	NC_007793.1	2201245	2202765	1521	-
SAUSA300_0862	glpQ	405.097646715413	0.99216408976398	0.129550572416531	7.65850795760265	1.88105587453116e-14	1.61052946430707e-13	293.784580333738	258.69494786447	259.972349432764	580.377909817282	546.572604720118	491.183488124104	NC_007793.1	940901	941830	930	-
SAUSA300_1913	NA	207.596519655247	0.991374603464108	0.152691232124006	6.49267537941523	8.43252626919775e-11	5.19898502551301e-10	132.883749961128	150.577629457661	134.60600257501	288.244092703106	277.734293395524	261.533349839056	NC_007793.1	2078181	2079077	897	-
SAUSA300_0987	NA	112.579395971776	0.99040658277012	0.190055541491372	5.21114288485549	1.8768082992416e-07	8.03446379693003e-07	74.7360445797698	74.4960243362846	76.8364809935793	143.691892032167	153.790991275578	151.92494261328	NC_007793.1	1082260	1083279	1020	+
SAUSA300_2636	NA	130.276583414489	0.984738239627271	0.180945836719094	5.44217130099551	5.26350228764879e-08	2.35303801530867e-07	93.5305386762323	86.7595973924066	82.1076255694615	180.549024679331	164.160412181941	174.552301987561	NC_007793.1	2862348	2862884	537	+
SAUSA300_1222	nuc	31.1127397528659	0.984695853707985	0.365636657866704	2.6930993720738	0.00707911661987849	0.0152333033481044	29.0983278940249	14.7062166944973	18.4537339062398	33.433925334779	55.5315385669525	35.452696120702	NC_007793.1	1339327	1339860	534	+
SAUSA300_2487	feoB	31.6039130871691	0.983164544341229	0.349743875491982	2.81109867315967	0.00493726418595658	0.0110055116123025	21.7879855871772	21.8546041295109	20.0584147345348	42.1935643636547	30.5107579153018	53.2181517928351	NC_007793.1	2687552	2689546	1995	-
SAUSA300_1030	NA	45.5103728963814	0.982413242123634	0.289263852857574	3.39625304862183	0.000683151710465565	0.00179336575780939	28.0421329371043	29.3093900718872	33.9853753602965	70.7933549063897	51.6367793274068	59.2952047752036	NC_007793.1	1125752	1126435	684	+
SAUSA300_0530	rpsL	3250.73207849629	0.981115627325378	0.103494835914642	9.47985103464061	2.54646336944999e-21	3.19693302807116e-20	2146.58077220839	2179.20524038409	2231.59674130857	4901.14235156893	3961.01458911964	4084.8527763881	NC_007793.1	593354	593767	414	+
SAUSA300_1149	rpsB	4043.22168845502	0.977993619088468	0.0910645278043627	10.7395672351097	6.63546913865612e-27	1.08633390020026e-25	2883.55471819128	2529.374388167	2752.3817477543	5559.98745522713	5256.92695280634	5277.10486858408	NC_007793.1	1260766	1261533	768	+
SAUSA300_1143	topA	506.063753426057	0.973370537391607	0.124154513318516	7.8399931776499	4.50570909762575e-15	4.05848815745249e-14	303.989157298201	348.184289345011	371.948390634775	716.358745565322	633.366045812098	662.535891900935	NC_007793.1	1252764	1254839	2076	+
SAUSA300_2572	aur	481.481387960377	0.970742895006374	0.151421463526379	6.4108672073247	1.44694190057348e-10	8.67806986408301e-10	331.014889621273	293.072344642971	349.533513709736	792.804330097006	534.753699215339	587.709550475939	NC_007793.1	2784112	2785641	1530	-
SAUSA300_2356	fmhA	75.9021524145848	0.966953417442559	0.231130354838811	4.18358470533612	2.86948102266661e-05	9.32004358970669e-05	50.8526028151955	46.6942762956704	55.7244853143821	113.085301399693	86.4466554376495	102.609593224918	NC_007793.1	2532104	2533354	1251	+
SAUSA300_2107	mtlA	174.728478202603	0.966447565232851	0.206621880359666	4.67737281042338	2.90573691402997e-06	1.07490084621292e-05	151.867594564865	96.0295181880292	105.811804225011	181.098426249035	219.455069812085	294.108456176593	NC_007793.1	2276398	2276832	435	+
SAUSA300_2355	NA	125.562558432581	0.966157291557092	0.185626347246655	5.20484998971235	1.94153379585786e-07	8.282282372119e-07	79.1312099221746	77.379722639397	97.3796495616764	163.245556422598	167.152851687014	169.086360362626	NC_007793.1	2531490	2531837	348	-
SAUSA300_1309	NA	345.715751081489	0.955725604514373	0.130910908739945	7.30058032377521	2.86529175359275e-13	2.19009524257263e-12	242.228760608808	216.587911532353	245.103456150407	474.355390315508	468.656157775725	427.362830106134	NC_007793.1	1443183	1443668	486	+
SAUSA300_2297	NA	241.949334412411	0.954099116026638	0.151223985929211	6.30917846903769	2.80520493326961e-10	1.61833608412197e-09	168.274885405238	171.597408257851	155.393329420139	278.300302563182	330.84709883769	347.282981990368	NC_007793.1	2468869	2469507	639	+
SAUSA300_2546	betB	109.228172094022	0.953342270014544	0.199331444636931	4.78269884488617	1.72957153446643e-06	6.59960917797189e-06	83.0144518134366	71.4517691714457	68.4541564527919	162.006221604948	130.174618302406	140.267815219102	NC_007793.1	2751267	2752757	1491	-
SAUSA300_2454	NA	214.040972281949	0.949393081529521	0.151456283282472	6.2684298132344	3.64706942024924e-10	2.06951972020232e-09	157.831324568398	140.515796078978	139.401213341096	299.587087236527	276.561066249009	270.349346217686	NC_007793.1	2650141	2650911	771	+
SAUSA300_1002	potD	1171.08442343816	0.949217424464975	0.109494688956309	8.66907275149879	4.35653550026451e-18	4.82003904892279e-17	767.042571560665	830.900372674209	800.083837016594	1672.77193241556	1366.44090110576	1589.26692585617	NC_007793.1	1097256	1098329	1074	+
SAUSA300_1582	NA	30.5675456212091	0.947085739341582	0.372900028255055	2.5397845738263	0.0110920767211486	0.0228344111260349	25.9398646900669	16.7862804803972	19.638497167214	33.6004056804772	58.0471053663003	29.3931203427989	NC_007793.1	1732647	1732829	183	-
SAUSA300_0817	NA	273.667149273321	0.946781968454692	0.160379257309257	5.90339414422542	3.56098144705611e-09	1.81647537815094e-08	149.504366624965	179.884611471269	229.949186615569	355.222235243747	341.690637556738	385.751858127636	NC_007793.1	896590	897441	852	-
SAUSA300_1291	NA	74.7105879698138	0.942306301298927	0.232185144417731	4.05842632034889	4.94045156967998e-05	0.000154460827784962	51.893968650881	51.0913781441085	50.2678260940749	111.151297959653	83.120246907369	100.738810062797	NC_007793.1	1421559	1422710	1152	+
SAUSA300_1670	serA	216.672282365471	0.941071910896156	0.149798638850483	6.28224607458189	3.33716066385949e-10	1.91156980816349e-09	145.26892827876	137.03744622223	161.5018817439	279.94374660474	289.258874061035	287.022817282162	NC_007793.1	1834722	1836326	1605	+
SAUSA300_2013	leuD	78.5220125683034	0.938848689479445	0.234698789539214	4.00022808520954	6.32814621170557e-05	0.00019433584627329	38.4436076236983	58.7566073612716	64.4897902041042	97.4846510528775	105.47507451604	106.482344651828	NC_007793.1	2173746	2174318	573	+
SAUSA300_1302	NA	69.5491470363837	0.935763280174117	0.23257513158938	4.02348812523189	5.73424766718667e-05	0.000176994676402462	45.6867440907495	51.2173222201925	46.7583899028027	93.809331245412	90.2944332666698	89.5286614924755	NC_007793.1	1433301	1434092	792	-
SAUSA300_2533	panC	188.699276774499	0.934197260104304	0.165543504571898	5.64321301835536	1.66905628290832e-08	7.82228892357225e-08	115.24294927341	124.310503862259	148.413419249889	227.878415062026	243.947402294113	272.402970905298	NC_007793.1	2734055	2734906	852	-
SAUSA300_0831	NA	18.6090821248401	0.934006440194975	0.433338518430142	2.15537368701634	0.0311326037358474	0.0572610340894338	14.5870951838705	13.5389984877954	10.4440590334603	20.6838829611861	25.6244928270213	26.7759642557071	NC_007793.1	911263	911529	267	-
SAUSA300_1705	NA	319.476436462888	0.929762321211574	0.131511947741494	7.06979356004339	1.55164354857478e-12	1.09930769537915e-11	223.139107349035	202.880625675183	232.109355586428	412.047165396965	418.947375138579	427.734989631136	NC_007793.1	1887832	1889013	1182	-
SAUSA300_0635	fhuG	210.492972608393	0.92954763202979	0.153722716015533	6.04691132269524	1.47648969385657e-09	7.79419287192693e-09	128.712474189388	147.533890400483	158.250042515985	282.592063075771	263.989396506666	281.879968962065	NC_007793.1	709965	710981	1017	+
SAUSA300_1729	NA	518.810735715775	0.928794122401615	0.114652983864203	8.10091539790797	5.45471753919484e-16	5.14271618578564e-15	364.386084185829	352.289448263751	355.244244432384	645.461606084266	697.690730421695	697.792300906724	NC_007793.1	1912845	1913753	909	-
SAUSA300_0848	NA	19.4186012395238	0.928045661283888	0.445531169287295	2.08300950698569	0.037250356995115	0.0670063956935143	16.6060320412454	11.6778805501151	11.8812935170154	19.1641163789402	37.034266475122	20.1480184747049	NC_007793.1	926927	928081	1155	-
SAUSA300_0867	spsA	204.367433855329	0.92755499624645	0.152903503615153	6.06627692836287	1.30909334015945e-09	6.986636923362e-09	133.028822104634	139.753828894391	149.536407643991	255.968329458508	281.649896788931	266.267318241517	NC_007793.1	947233	947757	525	+
SAUSA300_2384	NA	367.980038700635	0.926184241178124	0.129818724720325	7.13444260967319	9.71801509283742e-13	7.02888076714778e-12	246.926199077831	256.402649143306	257.992533607942	453.598581147929	463.480395930793	529.479873296007	NC_007793.1	2563723	2565801	2079	+
SAUSA300_0146	NA	21.9464996173007	0.923794361597775	0.402479823437015	2.2952563279047	0.0217184388127499	0.0413102244922692	11.4142398490307	14.5802411003183	19.1642326213656	31.6358983590485	25.5438006795813	29.3405850944596	NC_007793.1	165009	166553	1545	+
SAUSA300_0259	NA	16.8449345477301	0.922034656128143	0.477325881203849	1.93166700662178	0.0534006195586486	0.0922893731744689	15.5750263945737	5.85340825373628	12.8356364439066	15.3158091829244	21.3423205903038	30.1474064209356	NC_007793.1	310809	311600	792	+
SAUSA300s156	NA	30.8954808759441	0.920406892803123	0.388330411021725	2.37016434118942	0.0177801801569257	0.034575743595691	26.0470219704973	16.5113529858491	20.8245803807782	54.6610354058914	20.850292474524	46.4786020381244	NC_007793.1	120430	120710	281	+
SAUSA300_2349	NA	182.909620538783	0.920061506322805	0.169406986938431	5.43107178133798	5.60165950231723e-08	2.49042586681003e-07	115.24817405077	127.267925649083	136.548086766064	228.812022509344	212.678591125382	276.902923132052	NC_007793.1	2526277	2527101	825	-
SAUSA300_2575	NA	404.588088247563	0.91732089630149	0.13116346505028	6.9937226494424	2.67686499294958e-12	1.84787574869425e-11	246.937396354794	285.610918297685	307.318789142419	548.481910686011	490.566727637233	548.612787367239	NC_007793.1	2787548	2789422	1875	+
SAUSA300_2085	NA	244.999227433188	0.915029092166933	0.143962931786198	6.35600484662162	2.07068495570028e-10	1.20898063799079e-09	160.988319765977	165.631460567126	181.914480855561	333.849122913619	305.658276478277	321.95370401857	NC_007793.1	2247942	2248613	672	-
SAUSA300_2235	NA	432.164927835803	0.914843788890538	0.130615652289288	7.00409003711392	2.48596213010468e-12	1.72592728975462e-11	255.381700027675	309.89777191666	333.270373642752	559.272370850462	548.948654795868	586.218695781403	NC_007793.1	2401805	2402713	909	-
SAUSA300_1912	NA	27.9784674486795	0.911780934383781	0.358160489953831	2.54573287662555	0.0109048599870204	0.0224872134030217	21.8107375318192	14.6554203017462	21.1273776474134	36.3526059539812	31.9639771276858	41.9606861294312	NC_007793.1	2077500	2078180	681	-
SAUSA300_1287	asd	988.270152652	0.907350903240831	0.160506541149273	5.6530462667997	1.57628853853038e-08	7.41620801720218e-08	596.86940571796	661.818170723067	801.476998271616	1640.84182898427	985.065366294365	1243.54914592073	NC_007793.1	1418073	1419062	990	+
SAUSA300s183	NA	53.7970277242484	0.905894662293236	0.296727298178545	3.05295356326855	0.00226601000957986	0.00545383801404663	40.4665253604864	49.558268795585	23.7182846112519	71.9083566504468	52.7517846420698	84.3789462856502	NC_007793.1	1163731	1165428	1698	-
SAUSA300_2576	NA	491.916354827301	0.905247278006317	0.116093256537898	7.79758708647133	6.31020891253257e-15	5.62118977759795e-14	346.535959114422	327.835988990415	351.957118731424	620.424162414842	667.07756082831	637.667338884395	NC_007793.1	2789499	2791451	1953	+
SAUSA300_2417	NA	356.20353776328	0.904957122368842	0.136010539322689	6.65358086862521	2.86046526200056e-11	1.809636378545e-10	211.682757708294	279.94423402588	254.614690865182	453.445500432301	483.67771123356	453.856332314461	NC_007793.1	2602984	2604522	1539	+
SAUSA300_1340	recU	2797.75886343319	0.904402202349369	0.102804264661978	8.79732183604503	1.40120017276877e-18	1.5864990741209e-17	1748.2772810035	1968.73506164477	2127.40748599289	3867.06480881492	3427.18351554822	3647.88502759483	NC_007793.1	1504307	1504933	627	+
SAUSA300s061	NA	62.9435003111275	0.903450631983666	0.252140396690509	3.58312528988607	0.000339507660764468	0.000935866964769402	42.4976642953005	50.3829013581294	39.3815619624489	90.5540670566551	68.3878075636871	86.456999630544	NC_007793.1	2357244	2357422	179	-
SAUSA300_0796	NA	909.34804856989	0.902019018413609	0.119903189701859	7.5228942670874	5.35767508640989e-14	4.43059615507549e-13	582.314790074352	632.464243679668	686.010160623534	1225.22994453342	1031.34112055823	1298.72803195014	NC_007793.1	879301	880326	1026	+
SAUSA300_2619	NA	47.1183636755498	0.898082502460401	0.282905781879114	3.1744932765077	0.00150098368148976	0.00372250098285536	26.993975009156	35.1003948109852	36.6465636396738	69.8947002668897	58.3157292247319	55.7588191018621	NC_007793.1	2845802	2846650	849	-
SAUSA300_1241	NA	140.778573251731	0.895545553463331	0.177165717880095	5.05484675127403	4.30736498073969e-07	1.76594675944708e-06	104.030281201766	94.590436649726	96.5763385410603	174.386375614015	202.307232026785	172.780775477031	NC_007793.1	1359250	1359678	429	+
SAUSA300_0721	NA	96.5567729130825	0.888944138519511	0.220859821601188	4.02492464258482	5.69935632972992e-05	0.000176142096772138	67.4694242107234	87.6379061345901	50.3063292402928	132.19929473932	112.676418571613	129.051264581956	NC_007793.1	800827	801855	1029	+
SAUSA300s192	NA	38.8766637555818	0.884244502268309	0.403898435302542	2.18927439420745	0.0285769022946257	0.0530588768274928	11.4173822425	16.0628577826981	53.033108928575	60.3581218377758	49.3604744932808	43.0280372486612	NC_007793.1	166732	167808	1077	-
SAUSA300_0931	NA	21.4524261139443	0.882799974926734	0.401726254503467	2.19751625648136	0.0279835967559743	0.0520370337219691	15.5415153315902	13.7386813481598	15.7731632222462	31.6581934152807	27.0310686197514	24.9719347466377	NC_007793.1	1021330	1021506	177	+
SAUSA300_1032	NA	11.969141220574	0.878628566436965	0.576389624071269	1.52436568901234	0.127417386128783	0.195771925548536	3.11468942413339	10.237615153204	11.910133182894	21.0641562448161	9.03483128833875	16.4534220300577	NC_007793.1	1127538	1128386	849	+
SAUSA300_2181	rpmJ	22.2351360739219	0.875994653619466	0.419262897696035	2.08936840925658	0.0366745726710537	0.0660687654884485	21.6383025373527	16.3877704768095	8.81456415404483	32.1083096056467	21.701777602809	32.7600920668686	NC_007793.1	2359643	2359756	114	-
SAUSA300_0334	NA	114.352986636227	0.875924634673549	0.19305923794201	4.53707703402752	5.70392757024029e-06	2.04749874113959e-05	90.5157384978346	73.9429933537482	77.1359056707034	142.89627745175	162.397315862653	139.229688980676	NC_007793.1	386927	387346	420	+
SAUSA300_0335	NA	106.415911998845	0.875792151590465	0.197668790590148	4.43060408765467	9.39694756609713e-06	3.28554169590958e-05	66.4157407925336	86.0638391424773	73.9633793960244	128.436361273784	142.480877534846	141.135273853405	NC_007793.1	387453	388808	1356	+
SAUSA300_0952	NA	213.561378347544	0.874917980697012	0.153647143171007	5.69433288924376	1.23855226168538e-08	5.87282217233596e-08	145.302780360898	154.731917289025	152.62892441089	275.005070037792	303.680985096	250.018592890656	NC_007793.1	1041080	1042234	1155	-
SAUSA300_1256	msrA	256.629142190392	0.874102224966079	0.14481251026995	6.03609607579231	1.57887271692029e-09	8.28053808029842e-09	166.303130747654	195.767196253491	182.894378741768	305.563241263282	354.100942902468	335.145963233686	NC_007793.1	1384179	1384688	510	-
SAUSA300_0253	scdA	395.154226173911	0.873758363267836	0.130891293877917	6.6754505772003	2.46473718151731e-11	1.58410031586643e-10	309.510234950675	259.427099877078	267.341640573	497.436119986115	555.623068759865	481.587192896735	NC_007793.1	305180	305854	675	+
SAUSA300_0261	NA	14.4455403557983	0.873183237931878	0.500916809609646	1.74317016554571	0.0813038951931161	0.13301778396551	5.19191787503128	11.7109138354434	13.7585915563536	15.3136804292283	19.6935255979863	21.0046128407472	NC_007793.1	313486	314247	762	-
SAUSA300_1434	NA	95.2761683070745	0.868519732569961	0.210161161653983	4.13263671429416	3.58625321396662e-05	0.000115245245854657	62.4887946863565	56.6607871430938	81.6580257078845	120.362055985841	126.563855564482	123.923490754789	NC_007793.1	1588081	1588410	330	+
SAUSA300_2526	pyrD	411.738124383689	0.865398927938727	0.128479950430111	6.73567295941226	1.63172932244419e-11	1.0628172441619e-10	290.627450274694	274.54559739184	309.079031195918	477.104707136072	564.318759509267	554.753200794343	NC_007793.1	2727853	2728917	1065	+
SAUSA300_1276	opp-2B	75.1253265742904	0.86526686153484	0.226337504903007	3.82290536385313	0.0001318884083386	0.000385018811330635	60.2061575470712	46.7518223462793	52.1521363599445	93.8711490118644	96.20234301761	101.568351162973	NC_007793.1	1403964	1404950	987	-
SAUSA300_1471	xseB	30.6507944653778	0.865203393533287	0.347445568818723	2.49018399191242	0.0127676979583106	0.0259148319848926	27.1014739820833	15.1468676870911	22.0764146665583	46.5437827386414	37.4674552638543	35.5687724540382	NC_007793.1	1626365	1626595	231	-
SAUSA300_2012	leuC	293.29942803677	0.864103271295315	0.167895016584546	5.1466880248955	2.65125708285942e-07	1.10758550202903e-06	156.698431556107	215.879710785343	251.096558862328	337.390949199715	369.807964720433	428.922953096697	NC_007793.1	2172375	2173745	1371	+
SAUSA300_1557	NA	187.219811192156	0.86077433427978	0.166283630485404	5.17654282485334	2.26035187096422e-07	9.49191088968165e-07	126.792040632207	119.147001501076	151.358699141468	217.776011125725	239.220151833456	269.024962919006	NC_007793.1	1706149	1706676	528	-
SAUSA300_0837	dltC	245.330577534781	0.860601594506241	0.14591930932507	5.89779103592827	3.68400105541609e-09	1.86743400779774e-08	174.061141476849	170.971048680318	177.190847963276	312.510743052626	291.172294685381	346.077389350238	NC_007793.1	917098	917334	237	+
SAUSA300s176	NA	451.502352973588	0.859074433178995	0.145996556103948	5.88421025881831	3.99959124728308e-09	2.01476290897441e-08	258.268251087785	312.748638626765	390.344336169825	540.236607512984	605.455686686698	601.960597757471	NC_007793.1	407230	414374	7145	+
SAUSA300_0017	purA	342.763707148573	0.854718160530358	0.137765943472262	6.20413245093805	5.49994511988357e-10	3.06353264953514e-09	205.481897837973	262.625924752001	264.881968520315	460.028967004907	434.754027586561	428.809457189678	NC_007793.1	22465	23748	1284	+
SAUSA300_2108	mtlD	731.357285044976	0.851444736917373	0.157163698363057	5.41756617963066	6.04157899444026e-08	2.68108899332029e-07	609.257155192868	562.118211488751	395.846236435506	768.414068516754	984.891271347849	1067.61676728813	NC_007793.1	2276832	2277938	1107	+
SAUSA300_2011	leuB	218.413007662286	0.848204618443365	0.172854359358657	4.90704788464962	9.24574661062571e-07	3.61329742541066e-06	149.468080802211	137.285810083025	179.250892161294	258.661227441175	243.472021319013	342.340014166999	NC_007793.1	2171315	2172361	1047	+
SAUSA300_0446	gltD	213.60465238594	0.845745969825413	0.171322196963875	4.93658139350004	7.95038652347197e-07	3.13232301567034e-06	126.598497399345	142.912676303459	187.123252207422	253.068221587081	261.155661200815	310.769605617517	NC_007793.1	501919	503382	1464	+
SAUSA300_0044	NA	32.7624840771354	0.844110864487829	0.335541153283703	2.5156701532051	0.011880631373826	0.0242926327584644	16.6082700732134	30.6775220242568	23.785374728124	41.1902028376087	39.4721470896809	44.8413877099289	NC_007793.1	55232	56236	1005	-
SAUSA300_1476	accB	469.334830022428	0.840763435170163	0.115831030044775	7.25853370072908	3.91308903337763e-13	2.96294210246062e-12	345.219280036831	325.95304452665	337.10317949086	597.181168420802	612.289714384464	598.262593274963	NC_007793.1	1630123	1630587	465	-
SAUSA300_0797	NA	236.014126920518	0.838087410653927	0.153946972370084	5.44400060456655	5.20970428342359e-08	2.33329269477548e-07	159.938087328305	184.613096472526	164.37493522618	325.291317201313	260.69407297788	321.173252316904	NC_007793.1	880319	881014	696	+
SAUSA300_0634	fhuB	113.564164761104	0.83706478286803	0.19205009170662	4.35857528330029	1.30911890074294e-05	4.46131518495099e-05	82.0033334864911	71.5808847232659	89.652566282929	141.770930696886	138.974851211585	157.402422165465	NC_007793.1	708964	709968	1005	+
SAUSA300_0361	NA	61.3891645195316	0.836160126370781	0.253891218447074	3.29337946970028	0.000989907738303074	0.00253011228893286	55.0264493760838	39.4890324014997	37.5640466977395	70.8513639063884	81.3111410555962	84.092953679882	NC_007793.1	415027	415872	846	+
SAUSA300_1624	NA	20.3054358896122	0.83455221480154	0.416297652899913	2.00470074473897	0.0449950488659088	0.0793647013673483	11.4274828458476	14.6756538641535	17.484346266545	29.6389711087804	21.2781784074608	27.3279828448862	NC_007793.1	1778496	1779104	609	-
SAUSA300_0683	NA	867.916724045264	0.832256276263873	0.121598359938519	6.84430510974548	7.68479779065734e-12	5.15796815699799e-11	655.220035828948	692.407780520593	529.247155201069	1031.75921891926	1186.53491727867	1112.33123652305	NC_007793.1	757237	757998	762	+
SAUSA300_1288	dapA	1207.46307831693	0.829261399543441	0.14737043789566	5.62705391518593	1.8331344482226e-08	8.57468101938871e-08	746.442551105283	858.208354947712	1002.76973978818	1880.71320952483	1233.27716665426	1523.36744788129	NC_007793.1	1419064	1419951	888	+
SAUSA300s218	NA	4802.84059447229	0.829009778685174	0.1121929171983	7.38914540585399	1.47775498102436e-13	1.16253257111105e-12	3632.58156164433	3384.19103353466	3361.17201528828	7206.47679907592	5444.73331837442	5787.88883891613	NC_007793.1	594302	596061	1760	-
SAUSA300_1166	rpsO	1190.42856354414	0.825299767183312	0.0981999446109672	8.40427935527715	4.30496848328914e-17	4.4198892521227e-16	853.327902603327	824.026457092136	897.55951982094	1548.47747971734	1559.45591347691	1459.72410855419	NC_007793.1	1281422	1281691	270	+
SAUSA300_1328	NA	53.6666959906146	0.824842146009148	0.259525165095845	3.17827423673741	0.00148154547643515	0.00367876077581144	39.4336299006778	39.3811716530793	37.4334451895641	70.9304576534701	64.2467140556136	70.5747574912824	NC_007793.1	1488474	1489865	1392	-
SAUSA300s118	NA	72.6759352206383	0.823834014433213	0.228314784956089	3.60832529786303	0.00030817993036945	0.000857313399868172	53.1379702070946	51.1086988554022	53.1118313889911	88.4533251557439	100.945130276145	89.2986554404528	NC_007793.1	1370987	1371258	272	-
SAUSA300_0083	NA	36.4873576795747	0.823728560429158	0.321852589665147	2.55933488460093	0.0104872661556124	0.0217743323865029	24.9215276546863	27.8154759179215	26.6024493230314	43.0684255563339	59.0760222315322	37.4402453939429	NC_007793.1	91958	92713	756	-
SAUSA300_0445	gltB	388.064336208036	0.823016503567632	0.164614793476184	4.99965091950683	5.74342019664668e-07	2.31167892632473e-06	221.979353296032	283.753111801988	334.076651072472	525.769885119916	399.638850400801	563.168165557005	NC_007793.1	497402	501901	4500	+
SAUSA300_2286	NA	19.2168218476954	0.822854724556314	0.435648796170899	1.88880293435614	0.0589182394568997	0.100534432538076	10.4145237712171	16.4086426658658	15.0235813473832	21.7929309835421	19.3409322922734	32.320320025891	NC_007793.1	2458456	2458782	327	-
SAUSA300_2014	ilvA	202.943507127624	0.818448725397049	0.170269537052652	4.80678305446946	1.53378271503069e-06	5.8896283970196e-06	120.384415534374	140.074162259956	179.035066643793	253.969153902985	283.234030793291	240.964213631347	NC_007793.1	2174333	2175601	1269	+
SAUSA300_0374	NA	933.167262339149	0.817657527666386	0.146471780348416	5.58235535692545	2.37282929523848e-08	1.09720713403871e-07	819.11915455494	698.458827359504	510.871549818253	1195.62303620288	1293.99220233922	1080.9388037601	NC_007793.1	424839	425090	252	+
SAUSA300_2550	nrdG	83.1404861763402	0.817123615077687	0.225885808531437	3.61741899763466	0.00029755540844386	0.000832536668198005	50.9221821681709	64.7020726316253	65.5015889374356	90.7521552620978	123.324488753597	103.640429305114	NC_007793.1	2756852	2757388	537	-
SAUSA300_2520	NA	24.2653971037665	0.813877586592731	0.398195158481331	2.04391632911049	0.0409618136989945	0.0729246690614721	15.5664899572297	16.0475240707621	21.0048183062474	19.1687677295155	36.2338411946997	37.5709413641446	NC_007793.1	2722708	2724027	1320	-
SAUSA300_1499	aroK	35.4667764405108	0.813727756673153	0.327256078002959	2.48651686360977	0.0129000455572478	0.0260690662095174	34.296493198851	23.5374869716868	19.3843491390358	39.1593339843239	47.3498377210377	49.0731576281294	NC_007793.1	1652864	1653388	525	-
SAUSA300_0053	speG	121.917249930815	0.812467207742354	0.191535773525822	4.24185619629338	2.21678719667456e-05	7.28802629245923e-05	98.7514278564145	95.7202434281616	72.0951984832267	162.292593860846	157.389078503615	145.254957452627	NC_007793.1	63100	63597	498	-
SAUSA300_2566	arcR	74.0082546792822	0.810137099951247	0.22902809352555	3.53728264284254	0.000404266784687186	0.00110432741747131	55.0421111434061	57.1340756677153	49.5800657826564	87.0679118134699	89.369965051161	105.855398617285	NC_007793.1	2777389	2778093	705	-
SAUSA300_1749	NA	14.3880150824245	0.803706867068541	0.512013662092771	1.5696980892727	0.116485365963073	0.181624222476529	15.6127002920075	10.3856047948324	5.59813121141107	21.8701910082063	20.2391697536241	12.6222934344658	NC_007793.1	1929784	1930161	378	-
SAUSA300_0082	NA	48.5983996197752	0.799031421293812	0.275836606864301	2.89675627313273	0.00377042551241778	0.00871731013033233	41.598935761612	35.4197926362446	29.6607981748014	57.2187989966707	64.2802825227802	63.4117896265422	NC_007793.1	91291	91743	453	-
SAUSA300_0326	NA	32.4263628371061	0.797835135162075	0.344878878892726	2.31337777982699	0.0207018776726604	0.0396213661934093	16.6130746426032	24.8745630751161	29.3349573846244	47.8638096457019	32.0167359618875	43.8550363127037	NC_007793.1	378498	379298	801	+
SAUSA300_1102	gmk	578.073050883732	0.794666111435445	0.122965215021099	6.46252772622805	1.0296827138858e-10	6.30030610036688e-10	437.333865401768	360.908787663101	466.356697503342	695.173737151264	760.545313663846	748.119903919071	NC_007793.1	1206797	1207420	624	+
SAUSA300_0346	NA	48.2161585212066	0.792728704187104	0.278636765074154	2.84502550830338	0.00444078666616527	0.0100373377724986	42.5419322747225	32.0679522965964	31.0172485218311	62.3199139793617	54.3987922805167	66.9511117742114	NC_007793.1	398115	399797	1683	+
SAUSA300_1184	NA	22.1100686431346	0.792087591276517	0.399190924895907	1.98423246090342	0.0472299314057046	0.0830465339593775	17.7111514010622	13.484062881477	16.994286774577	33.9900975337068	28.1077402172509	22.3730730507337	NC_007793.1	1303493	1303786	294	+
SAUSA300_1671	NA	592.230364134343	0.789079681542353	0.118572654655983	6.65482006649617	2.83646847850836e-11	1.80387483554482e-10	382.983767510602	448.185358914145	471.658513501991	739.703477161115	780.103579004997	730.747488713205	NC_007793.1	1836476	1837606	1131	-
SAUSA300s160	NA	1387.09671194515	0.788558512772882	0.110897034990676	7.11072674611348	1.15433484905472e-12	8.2750098794662e-12	1033.77124987034	1077.55056629883	942.574282843937	1889.39164397113	1835.60269367978	1543.68983500687	NC_007793.1	726210	727309	1100	+
SAUSA300_2551	nrdD	570.379234155559	0.787746277091179	0.170730680712695	4.6139702237631	3.95049045818515e-06	1.43940426769663e-05	367.295666499439	424.059015769069	464.189741746102	498.613113689599	859.904418990213	808.213448238932	NC_007793.1	2757385	2759235	1851	-
SAUSA300_2075	rho	1444.08512201181	0.787256467894849	0.093698211347392	8.4020437164595	4.38774420796033e-17	4.4858667577586e-16	1059.56084776019	1024.13329498793	1093.17669176629	1882.36589038806	1800.96916326003	1804.30484390837	NC_007793.1	2236052	2237368	1317	-
SAUSA300s198	NA	36.7736933380344	0.786649149762374	0.346243012658522	2.27195675003613	0.0230891227119997	0.0437411605404029	22.8504462415199	24.9210587531827	33.0805266867406	31.5658084577157	67.1870819212429	41.0372379678047	NC_007793.1	695853	696517	665	-
SAUSA300_1134	rplS	1692.15291506621	0.785910806476344	0.090421826286027	8.69160509975004	3.57354338318239e-18	3.99018231218937e-17	1235.91083439941	1265.90596800903	1226.12210369419	2171.0622784351	2154.12837327838	2099.78793258114	NC_007793.1	1241487	1241837	351	+
SAUSA300_0739	NA	12.81358698505	0.785055904943006	0.543782695477399	1.44369416583547	0.148825023270056	0.221972994426132	7.26771644344414	5.85055399570933	14.6601841131463	13.4040058973733	23.8170247027304	11.8820367578965	NC_007793.1	821780	822619	840	+
SAUSA300_2395	NA	183.753457855243	0.78462438960921	0.161440272734064	4.86015277552026	1.172952001443e-06	4.53279537399742e-06	133.853416209805	119.535755869529	149.62814034888	249.271383221503	220.049061723719	230.182989758019	NC_007793.1	2578578	2580215	1638	+
SAUSA300_2419	NA	10.5730002111576	0.782285443749538	0.573985788234783	1.36290037102722	0.172913911778846	0.251785101105856	5.20205393665716	8.87315920244978	9.29348261092812	11.43170219614	10.5558255310724	18.0817777896982	NC_007793.1	2605508	2605927	420	-
SAUSA300_1144	gid	380.036991310543	0.781163887628874	0.127849948651475	6.11000548587129	9.96277154370693e-10	5.40040166675658e-09	263.594333431236	307.832186556497	269.422433240983	470.586089448251	461.139968272863	507.646936913426	NC_007793.1	1254995	1256302	1308	+
SAUSA300_2397	NA	296.139435446884	0.77550768159734	0.147233290549451	5.26720335260639	1.38517740692925e-07	6.0040874006969e-07	244.93304073494	188.28040211469	220.223049987142	328.682680897141	392.618636067326	402.098802880064	NC_007793.1	2582237	2583424	1188	-
SAUSA300_2177	rplQ	472.471333650112	0.775200323485358	0.14559189090088	5.32447458913163	1.01245253580317e-07	4.44415306929544e-07	315.419576451821	337.061724883805	391.337848620821	701.392337359631	495.903942397217	593.712572187375	NC_007793.1	2357438	2357806	369	-
SAUSA300_0695	NA	100.039378650126	0.773999741587539	0.20581857910497	3.76059219217907	0.000169511586121491	0.00049247790548246	81.003480145176	64.4503776705409	75.2754411834276	108.123218394954	134.483585956428	136.900168550229	NC_007793.1	770120	770833	714	-
SAUSA300_1482	NA	15.7354769015066	0.770419858843059	0.466137956001474	1.65277220814995	0.0983772322695506	0.156512169264032	11.4151876847136	11.6695721602992	11.8705351520909	19.1696736790308	24.7078901195718	15.5800026133334	NC_007793.1	1635968	1637326	1359	-
SAUSA300_1628	lysP	443.447245018249	0.770193636810744	0.12107931333688	6.36106710208893	2.00356885674958e-10	1.17262013041165e-09	312.34148434648	338.29990611184	333.140619381919	559.833731688853	524.821732671845	592.245995908555	NC_007793.1	1780634	1782127	1494	-
SAUSA300s185	NA	25.5157313250939	0.767751219284841	0.37075181741858	2.07079556515848	0.0383779048595065	0.0687793368894854	14.5806382936774	23.8640544885544	18.7776536767571	30.3225235660259	31.4313713835885	34.1181465419601	NC_007793.1	97266	97593	328	+
SAUSA300_2545	betA	61.7278619979922	0.766770122058215	0.251224684233785	3.05212891160278	0.00227224493086133	0.00546195383678275	48.7671704798922	34.9815898050448	51.996420865489	87.2495340170895	75.832317605124	71.5401392153137	NC_007793.1	2749297	2751006	1710	-
SAUSA300s246	NA	11.6246700144188	0.76636309897139	0.543805056429973	1.4092607082444	0.158758092560104	0.23484179381754	8.32380474634585	7.61856018783862	9.73399812465225	11.0033288782265	13.5216548531411	19.5466732963082	NC_007793.1	2244883	2245081	199	+
SAUSA300_0682	ybaK	23.8449980530448	0.765838824765352	0.397928193303786	1.92456538052004	0.0542837539568558	0.0936820055822377	12.4756049732956	16.2095273097257	24.0522049324843	24.8139067326641	38.3019767718048	27.2167675982944	NC_007793.1	756502	756984	483	+
SAUSA300_1661	thiI	276.949371390155	0.765734199575463	0.149263120264554	5.13009642447695	2.89593797801669e-07	1.20564565648358e-06	177.46829315306	199.929237401049	236.62985975009	373.741753885561	319.408621509765	354.518462641404	NC_007793.1	1826101	1827324	1224	-
SAUSA300_2461	NA	117.273197125748	0.762987876394168	0.186593273073432	4.08904278180437	4.33156966099313e-05	0.00013630380894268	90.3325787947401	86.3239005229808	84.3311981475808	136.894039840973	148.600317019732	157.157148428481	NC_007793.1	2657553	2658359	807	+
SAUSA300_0757	pgk	1985.74799822461	0.762318186524603	0.0992476714323516	7.68096798164386	1.57890943631732e-14	1.36632055864174e-13	1356.46951166463	1532.49677302982	1530.57283973231	2597.85143783745	2326.93209697612	2570.16533010736	NC_007793.1	844496	845686	1191	+
SAUSA300s299	NA	15.1712643033563	0.760875471406266	0.544387464417885	1.39767265254697	0.162211390150619	0.238928995948298	9.35242701133292	22.0495309458997	3.688633069154	12.4205009003099	25.3275666377906	18.1889272556508	NC_007793.1	2608047	2608594	548	+
SAUSA300_0684	fruB	725.534192636773	0.758378221350185	0.112459258142801	6.7435819324648	1.54528769695069e-11	1.0092269783589e-10	579.271102184187	527.655543391657	509.918151990324	979.720502006748	853.909525677572	902.730330570148	NC_007793.1	757995	758915	921	+
SAUSA300s249	NA	31.7009163358845	0.757620141219624	0.33425132104528	2.26661824058129	0.0234135568242186	0.0442519876638702	22.9244723400738	24.1269296594088	23.8161563343228	33.7504128381079	46.3721207400906	39.2154061033034	NC_007793.1	2259031	2259284	254	-
SAUSA300_2031	NA	43.0718712344336	0.757384633135702	0.287519796351968	2.63419994986553	0.00843358071100762	0.017862382922003	31.189606672354	32.4235000759066	32.3837180500478	56.3047561707649	48.073786608108	58.0558598294205	NC_007793.1	2192263	2192742	480	-
SAUSA300_0354	ltrA	44.2223272152169	0.756374242328471	0.290303498211902	2.60546030959768	0.00917509031455462	0.0193147209662605	36.3262869117983	36.496693088761	26.5074903560665	57.4902196093663	60.895008834696	47.6182644906136	NC_007793.1	404337	405470	1134	-
SAUSA300_2092	dps	1559.65822210648	0.756036831947262	0.10636342785525	7.10805252512315	1.17691773024735e-12	8.41201079760861e-12	1091.03760346336	1067.55876476482	1317.99273991006	1977.39933892678	1967.24753184129	1936.71335373254	NC_007793.1	2256074	2256517	444	-
SAUSA300_0641	NA	37.8641031845679	0.752254967790163	0.303111629875689	2.4817753383421	0.0130729668810133	0.0263964989605794	29.0633221028506	29.2102196986862	26.5223623952739	45.9839145665355	46.0614949607391	50.3433053833224	NC_007793.1	715451	716494	1044	+
SAUSA300_0558	NA	1765.04990605971	0.751981047080917	0.110633291897473	6.79705931355454	1.06776146127414e-11	7.08818087854036e-11	1173.66422193475	1333.09320779287	1437.94765368184	2257.33621098826	2002.40678423031	2385.85135773026	NC_007793.1	631334	632734	1401	+
SAUSA300_2010	leuA	375.874783981277	0.7513048076327	0.155031330432254	4.84614823041211	1.25881478869153e-06	4.85686024362989e-06	223.097809619353	300.362701474886	317.591808801535	399.757443350002	484.491795282926	529.947145358959	NC_007793.1	2169783	2171312	1530	+
SAUSA300_0291	NA	32.7363199686629	0.747756712124429	0.325789104162987	2.29521706702118	0.0217206875786839	0.0413102244922692	28.0489417687547	22.0119821829633	23.0037147649701	42.069397965272	38.4671332653197	42.8167498646978	NC_007793.1	345544	346155	612	+
SAUSA300s117	NA	12.4032076952962	0.74742601494432	0.527849561319115	1.41598301810932	0.156780476551965	0.232199935626779	13.5430581848014	7.484013018053	6.60035221298465	17.0093970981548	13.663492712925	16.1189329448584	NC_007793.1	268233	268533	301	+
SAUSA300s131	NA	24.1049000403435	0.743783975000494	0.375358455385555	1.98152982656673	0.0475318879098891	0.0833959191930929	17.5322875180303	19.8503446333599	16.9264844806515	30.4508339276309	29.4322550525931	30.4371946297952	NC_007793.1	2235889	2236052	164	-
SAUSA300_1521	rpoD	1419.55800989703	0.743428061583639	0.0947398133556813	7.84705009701244	4.25937139054536e-15	3.85091674600425e-14	1003.66553504515	1078.97495659789	1102.51861695432	1787.85617437938	1761.61421216019	1782.71856424527	NC_007793.1	1671296	1672402	1107	-
SAUSA300_2241	ureE	10.4827223652658	0.743295600245389	0.568798764680005	1.3067813195121	0.191286991262993	0.273767501376392	8.3197871523224	8.85494815906114	6.4882996007378	11.4437597993341	10.5777680100778	17.2117714700615	NC_007793.1	2407914	2408366	453	+
SAUSA300_1446	NA	12.5756566721541	0.742459796814794	0.539703616903107	1.37568060239272	0.168920539982109	0.247005974317137	6.23656365885376	8.83246930710638	12.9340501204018	21.9607903139904	15.5003510858584	9.98971554671419	NC_007793.1	1599852	1600358	507	+
SAUSA300_2420	NA	9.65126018954534	0.741402831694351	0.626199917761782	1.1839714612936	0.236424360062522	0.32715946569474	4.16164314932573	2.95771973414993	13.9402239163922	10.4790603464617	14.6157584276388	11.7531555633038	NC_007793.1	2605945	2606364	420	-
SAUSA300_2515	NA	13.592445683846	0.741139013575577	0.508836933068951	1.45653541519783	0.145244666801839	0.217642441348706	8.31271069996336	5.87815732101854	15.6703254909225	18.1556017493022	17.1626172009469	16.3752616409225	NC_007793.1	2718361	2718918	558	+
SAUSA300_0362	NA	129.564095484764	0.740664397765573	0.187608226026966	3.94793135381554	7.88293992962174e-05	0.000239653242778839	110.046737634774	97.9604645387011	83.340432668353	168.53302604004	143.779078508487	173.724833518231	NC_007793.1	416029	416910	882	+
SAUSA300_0868	spsB	230.092751543424	0.740147021953941	0.155560515339565	4.7579362946845	1.95582198108026e-06	7.40461978149605e-06	145.568541773866	169.584499501479	200.929477287906	283.353295534652	280.13266387	300.988031292639	NC_007793.1	947881	948348	468	+
SAUSA300_2087	NA	126.190741569814	0.736990093449765	0.191137407922691	3.85581295393446	0.000115345661169738	0.00034124851894295	81.9904726114838	100.709320577591	101.43207001085	180.15173274215	156.387028815057	136.473824661753	NC_007793.1	2250205	2251389	1185	-
SAUSA300_0113	NA	5519.08574832345	0.734866799911039	0.0877201764875856	8.37739764482849	5.41107870967367e-17	5.48579234876121e-16	4173.49047867762	4000.97411533649	4252.84540496088	6592.62491147893	6792.72604493813	7301.85353454866	NC_007793.1	128167	129693	1527	-
SAUSA300_1233	rpmG	22.8065776629376	0.734627992967623	0.387169631664378	1.89743185644385	0.0577709645069912	0.0987854954131543	19.4207594345009	16.7651050118606	15.1798771840181	28.2795050344194	31.0498866610156	26.1443326518111	NC_007793.1	1351605	1351754	150	+
SAUSA300_1720	NA	819.827601246648	0.734382081736154	0.127085678650459	5.77863760523344	7.53079377199942e-09	3.65673613417928e-08	515.995227588452	672.720995724085	659.592458380456	1068.55093767913	1091.63387252018	910.472115587585	NC_007793.1	1903091	1903945	855	-
SAUSA300_2567	arcC	51.4699890654991	0.733099859266357	0.269848327817393	2.71671077303265	0.00659341979819179	0.0142514328019792	42.5617821891498	29.2285715051347	43.0189136863337	67.0426900285062	58.3610789259744	68.6068980578957	NC_007793.1	2778192	2779133	942	-
SAUSA300_1039	rnhC	63.4125470423722	0.729296617178866	0.257592426440562	2.83120364700297	0.00463731849484384	0.0104135520973185	46.7143269022455	51.1510788624683	45.7660311245845	87.1547466266889	92.060518469598	57.6285802686479	NC_007793.1	1135638	1136576	939	-
SAUSA300_2134	NA	112.253919901126	0.728386463972598	0.194771024400305	3.73970648978862	0.000184235252202369	0.000533335742038637	74.7402088712224	89.1308822870575	89.6781732837481	156.125318026242	126.610132904589	137.238804033894	NC_007793.1	2307722	2308690	969	-
SAUSA300_1259	NA	22.8927589750692	0.725733032773844	0.392851245403295	1.84734817889865	0.0646966945125415	0.109392945431883	11.4158053646842	20.4278985361753	20.096294349718	30.6677185684773	26.3467899739189	28.4020470574417	NC_007793.1	1386229	1387491	1263	+
SAUSA300_0897	trpS	389.83634683695	0.725473103542525	0.123833232090161	5.85846861377502	4.67154880002913e-09	2.33866998811376e-08	293.763550988144	276.122812950683	310.160619194153	484.685327183911	504.866556681753	469.419214023055	NC_007793.1	985686	986675	990	-
SAUSA300_2632	NA	182.481075848788	0.724111985572296	0.185328461057623	3.90718177575086	9.3378903783054e-05	0.000279581661987134	166.302397617815	129.512873255231	117.295296319616	180.479287257806	257.852074021478	243.444526620781	NC_007793.1	2858629	2859141	513	-
SAUSA300_0863	argH	97.1498820824115	0.722609586788767	0.217269791527781	3.32586312025974	0.000881452034482037	0.00226725932011675	68.4903950571625	64.1788395687002	85.8266207173775	137.066477405029	97.1903967548536	130.146562991345	NC_007793.1	942072	943451	1380	-
SAUSA300_1103	rpoZ	57.4777388800529	0.722005478378505	0.265656596079384	2.71781498759682	0.00657145722577383	0.014219425843694	56.2779144371248	33.4028053999872	39.5405072517576	77.8099287382	75.6447464846841	62.1905309685637	NC_007793.1	1207420	1207638	219	+
SAUSA300_0784	NA	147.366728951872	0.721631047862944	0.178607934625949	4.04030789211142	5.3381075590248e-05	0.000166036387875701	102.843308373296	114.449345439537	116.83848257016	154.899763598455	195.635894905216	199.533578824569	NC_007793.1	871496	872113	618	-
SAUSA300_1513	NA	3783.39598664705	0.719817581537987	0.117601295608361	6.1208303685288	9.30889634628712e-10	5.09152502190828e-09	2952.51773506182	2935.78449966121	2689.66550111897	3931.07647144188	5459.17671325175	4732.15499934667	NC_007793.1	1663936	1664535	600	-
SAUSA300_0085	NA	27.3736707860816	0.719753572332381	0.361052204885724	1.99348892651186	0.0462079349114704	0.0813676063157651	15.5692847353696	24.8255489766762	21.9460093199594	38.3219041493708	28.7922373463747	34.7870401887392	NC_007793.1	93110	94177	1068	+
SAUSA300_0050	NA	11.8138527094827	0.718663588118284	0.547049195587406	1.31370924939685	0.188944067130151	0.270874286017971	12.4959247673695	4.46861022420441	9.37405202797841	10.4329360753119	16.1364645150023	17.9751286470295	NC_007793.1	60849	61187	339	-
SAUSA300_0471	NA	767.482319161217	0.714535210839098	0.117632907997214	6.07427991881337	1.24545313945184e-09	6.67640034710576e-09	567.865390984047	511.765476740808	660.358800141912	927.354473617193	999.789454609158	937.760318874185	NC_007793.1	530273	530536	264	+
SAUSA300_2408	NA	21.0374332094526	0.713207050994392	0.421034452319228	1.69393988322276	0.0902767072066611	0.145535902569355	18.6891917259421	13.1668324907283	15.5810988093701	37.3361527723825	21.3479676491888	20.103355809104	NC_007793.1	2593127	2593942	816	-
SAUSA300_1234	rpsN	26.8196246901974	0.712068774618984	0.36592774191654	1.94592727758091	0.051663475774995	0.0897351984249555	27.0897746858199	16.5406770584188	17.0782995314767	29.1633061186132	34.4409883305122	36.6047024163435	NC_007793.1	1352208	1352477	270	+
SAUSA300_0064	arcD	179.553830485657	0.708620662175044	0.159871914157803	4.43242745861912	9.31780564346978e-06	3.26257847892013e-05	128.676317446325	142.92769331698	137.850679335697	210.881165129946	214.997280502762	241.989847182229	NC_007793.1	71606	73027	1422	-
SAUSA300_0685	fruA	1779.75362425176	0.706104106788832	0.0939294596505609	7.51738708404904	5.58817846211373e-14	4.60549537881005e-13	1294.8391865642	1327.36150203905	1434.25711704584	2272.65805911275	2153.7951923145	2195.61068843422	NC_007793.1	758921	760879	1959	+
SAUSA300_1285	NA	885.124905519461	0.705993575849044	0.1040545082642	6.78484370957273	1.16212248489924e-11	7.67254163735928e-11	620.506509771968	699.769802778996	698.93428308814	1077.589100962	1103.4622425982	1110.48749391746	NC_007793.1	1414343	1415944	1602	+
SAUSA300_1301	NA	266.002789855307	0.70358200527082	0.157681781683796	4.46203738794462	8.11840565640283e-06	2.87166378181957e-05	182.608624888961	241.89098816214	185.116945739589	354.789619314801	281.153157678525	350.457403347824	NC_007793.1	1431401	1433287	1887	-
SAUSA300_1899	NA	648.576740540875	0.70197780887697	0.116112060545977	6.04569245930322	1.48769639802214e-09	7.83627907045141e-09	447.848636713876	479.022889156292	553.017935378368	810.335441074418	812.431396791794	788.804144130504	NC_007793.1	2065707	2066267	561	+
SAUSA300_0590	NA	295.966247330913	0.701781631765709	0.137348413084086	5.10949938195552	3.23013547637428e-07	1.33788346312049e-06	241.100944143177	216.163742655657	218.646148988341	348.679333375428	399.375331129199	351.831983693677	NC_007793.1	663910	664446	537	+
SAUSA300_2590	NA	103.492863470367	0.701669451410128	0.198711799310676	3.53109102652281	0.000413849300416042	0.00112796046671324	78.9314007442579	84.9849185505072	73.4683172730694	119.590479926154	142.637395423942	121.344668904272	NC_007793.1	2818727	2819419	693	-
SAUSA300_1713	ribBA	365.177025611608	0.701418363291403	0.12805290663498	5.47756690358324	4.31213987343526e-08	1.94568247920552e-07	265.691216192339	274.399695157801	293.335051745052	478.16636170485	420.593533783524	458.87629508608	NC_007793.1	1895397	1896578	1182	-
SAUSA300_2184	secY	2841.79844815413	0.698853258112084	0.130370152715478	5.36053109976235	8.29776399163501e-08	3.66220075623527e-07	2073.48821771105	2204.53405777435	2221.27204761369	4267.77805979541	2804.57886901005	3479.13943702025	NC_007793.1	2360863	2362155	1293	-
SAUSA300_2330	NA	40.8633130705377	0.69759971456172	0.295775644335357	2.3585434700998	0.0183468108587429	0.0355350301444717	28.1075996920088	29.7068493511939	35.5021893681151	47.5104986725555	56.6130274319368	47.7397139074162	NC_007793.1	2506409	2506774	366	-
SAUSA300_2009	ilvC	214.879199931599	0.697069345074393	0.162108559402091	4.30001566632516	1.70786035728065e-05	5.72357627343157e-05	148.436413779345	153.387610121284	188.453353615136	266.29945090361	234.36587334498	298.332497825241	NC_007793.1	2168749	2169753	1005	+
SAUSA300_1132	rimM	84.8307859014069	0.696969678711864	0.214358184890716	3.25142554769808	0.00114827845754896	0.00289218160357705	67.5634638058348	57.4193106007694	68.3756195559245	98.3400551583613	101.961987054326	115.324279233225	NC_007793.1	1240144	1240647	504	+
SAUSA300_2552	NA	61.3556924058397	0.692967036694166	0.245815746279595	2.8190506392783	0.00481659187240913	0.0107761792306993	50.8491599089354	40.8421074458757	48.3931549807396	78.5967552112972	80.715324148335	68.7376527398552	NC_007793.1	2759482	2760852	1371	-
SAUSA300_0290	NA	39.0296946445969	0.691603716818476	0.31966297134911	2.16354028713311	0.0304996485985855	0.0562409806349868	22.849145356159	33.7057985826703	33.0668517019101	53.5733496588895	34.4245195516045	56.5585030163481	NC_007793.1	344714	345397	684	+
SAUSA300_2086	NA	132.646199396818	0.688873307329022	0.178915972800942	3.85026164262844	0.000117991710384539	0.000348226448552664	98.5955101138312	90.489221695109	114.220144170958	166.738589441113	164.624032547358	161.209698412543	NC_007793.1	2249012	2250205	1194	-
SAUSA300_0528	rpoC	10676.1301790246	0.686909691778286	0.104701514280941	6.56064715487429	5.35747550663999e-11	3.32850337245864e-10	7668.99442636835	8172.59132005587	8701.38563883182	14543.6074227181	11510.6764619611	13459.5258042126	NC_007793.1	589269	592865	3597	+
SAUSA300_1600	obgE	1013.36760133489	0.686529453690797	0.113033929974064	6.07365818253263	1.2502871950614e-09	6.68751848484274e-09	763.807471589256	760.133847849395	804.663106064005	1335.05835106557	1086.09498773466	1330.44784370645	NC_007793.1	1753721	1755013	1293	-
SAUSA300_0206	NA	50.6851178996522	0.685412894406472	0.287426481795001	2.38465464325352	0.0170951613585252	0.033458462012687	52.9780994243485	27.8732981902017	34.9509228135451	51.6373639159262	64.6792875605136	71.9917354933778	NC_007793.1	244365	244991	627	-
SAUSA300_1016	cyoE	1079.57384139807	0.684735573149935	0.103115015543497	6.64050302995003	3.12614408267609e-11	1.96744080839588e-10	824.277407944534	787.882423026602	869.773677597097	1428.83935243134	1292.68996214409	1273.98022524475	NC_007793.1	1113878	1114789	912	+
SAUSA300_0717	nrdF	1009.00765958307	0.684433103800563	0.104126522160131	6.57309098202676	4.92813237269972e-11	3.06963103831656e-10	711.067569342126	808.006845555018	804.338350135347	1203.03655722084	1300.65784521784	1226.93879002727	NC_007793.1	796357	797328	972	+
SAUSA300_1367	cmk	180.021828591263	0.680204216932218	0.167878162465541	4.05177306531359	5.08309557475135e-05	0.000158511461745464	153.723604128298	114.35394245648	145.203376183846	212.343977137982	246.602698475143	207.903373165826	NC_007793.1	1533859	1534518	660	-
SAUSA300s044	NA	142.53440249654	0.678882755765393	0.176926348754699	3.83709244295	0.000124499615413374	0.00036520892027434	115.527459783854	112.735450782104	101.176510268299	155.049703120237	187.679545717303	183.037745307442	NC_007793.1	1887574	1887773	200	-
SAUSA300_1182	NA	554.363132327366	0.678089459856267	0.12254042741751	5.53359796555902	3.13727623714927e-08	1.43426798539862e-07	408.807976235177	413.914180564382	455.148289644506	674.049555821451	616.603677185283	757.655114513397	NC_007793.1	1300772	1302532	1761	+
SAUSA300_2532	panD	22.6428103355546	0.677771272011186	0.395989652617819	1.71158833957039	0.0869725586811648	0.140677242780015	20.8183334071197	13.360450641316	17.7396494486533	26.6151420316778	34.7940122389042	22.5292742456566	NC_007793.1	2733670	2734041	372	-
SAUSA300_0224	coa	136.080080453461	0.677219608046014	0.18160781222479	3.72902244539881	0.000192224031410381	0.000555135671164902	92.3431994364905	120.955191020719	102.143903890715	167.800430961074	152.518978654387	180.718778757381	NC_007793.1	266403	268232	1830	+
SAUSA300_1583	NA	99.8636767109341	0.674879473683454	0.205632557537254	3.28196800042808	0.00103085302804301	0.00262094111956791	64.5042930833847	87.2351126046734	79.9026955427316	112.420380984884	118.574876077077	136.544701972854	NC_007793.1	1732929	1733351	423	-
SAUSA300_0330	ulaA	2251.71153544522	0.674422270372475	0.117735805825233	5.72826818184427	1.01461080142687e-08	4.87094821798755e-08	1724.74190409809	1610.45711617188	1867.40936294748	2311.82981913588	3051.313160792	2944.51784952601	NC_007793.1	382665	384011	1347	-
SAUSA300_1082	NA	910.943573222917	0.673659305202814	0.116489994597869	5.78297996775029	7.33888053110203e-09	3.57070432266269e-08	686.543558249488	643.504378316338	772.728448278868	1228.23242407845	1011.97723623867	1122.67539417569	NC_007793.1	1183796	1184464	669	+
SAUSA300_2623	pcp	22.2473055660711	0.673444271732465	0.396376327619969	1.69900224813157	0.0893187600266517	0.144087453758041	15.5810079078924	17.5997341802924	18.3897431266437	21.9962438451999	34.3949954237202	25.522108912678	NC_007793.1	2850017	2850655	639	+
SAUSA300_0527	rpoB	13457.0334528674	0.672274377382315	0.111148907133886	6.04841194320084	1.4628053704358e-09	7.73881531127935e-09	9690.78116914135	10107.0957752616	11331.3258763811	18094.9748582337	14058.7485641117	17459.2744740747	NC_007793.1	585554	589105	3552	+
SAUSA300_2464	NA	94.9276758036823	0.670999645471507	0.221873981706542	3.02423763395111	0.00249260566266542	0.00592116031435128	65.4139814052501	57.0651741135016	95.3386115000293	106.257657413458	115.752814631439	129.737815758415	NC_007793.1	2660661	2661461	801	-
SAUSA300s300	NA	166.661832462012	0.669245081675021	0.169156334984084	3.95637019292237	7.60972073701965e-05	0.000232221074884113	124.716287215656	116.210987569988	143.989932190968	186.252160493757	226.142453698038	202.659173603662	NC_007793.1	2608120	2608645	526	-
SAUSA300_0298	NA	24.5135289995954	0.666824913289156	0.372351208002505	1.79084933513811	0.0733174758502454	0.121760276891806	20.7895484150805	20.6142857390798	15.7101535498167	30.551155455289	28.5461312835649	30.8698995547417	NC_007793.1	350139	350639	501	+
SAUSA300_2539	NA	133.9351258193	0.666474098382133	0.184122257941388	3.61973672185953	0.000294902916547302	0.000827025193048742	88.2075925634001	102.104407805299	119.611986544301	178.281056712621	161.432071504462	153.973639785718	NC_007793.1	2740893	2742266	1374	-
SAUSA300_1853	NA	37.4085986283464	0.665427248812972	0.310471229398878	2.14328152112949	0.0320904997231586	0.0587719431815672	22.9160473247811	29.8778789391455	33.8672809142837	49.2127775993111	41.0484577188477	47.5291492737094	NC_007793.1	2016041	2016355	315	-
SAUSA300_0337	glpT	286.827137399209	0.664725978963049	0.139790556576417	4.75515653734216	1.98292710814947e-06	7.48385106393483e-06	203.397889654897	237.767532766097	225.540167889726	372.850153057149	361.558792083067	319.848288944315	NC_007793.1	389435	390793	1359	-
SAUSA300_0115	sirC	256.993415787071	0.664402317903668	0.180802391041935	3.67474298362331	0.000238088964979828	0.00067869360252485	265.734029411852	170.923771571242	159.186338944184	335.264171458306	336.322942459925	274.529240876919	NC_007793.1	131235	132233	999	-
SAUSA300_1596	queA	858.148983873858	0.663789546858988	0.127244217345657	5.21665786238294	1.82180316632578e-07	7.8266472907932e-07	605.150664194914	699.654440467808	687.839521051863	1131.34993314618	872.609991158116	1152.28935322426	NC_007793.1	1750574	1751599	1026	-
SAUSA300_1017	NA	321.948535931437	0.662628124368625	0.133481415955311	4.96419759729303	6.89856813689189e-07	2.74470124723958e-06	258.923475164363	265.516824628146	225.092495647226	379.653543169221	388.317621222726	414.187255756942	NC_007793.1	1114814	1115275	462	+
SAUSA300_1181	NA	439.842959268182	0.662333269822851	0.12062140492087	5.49100941294252	3.99643051637162e-08	1.80659536215829e-07	329.148417064438	320.453196862907	370.369002182021	541.811205527986	540.982591796141	536.293342175596	NC_007793.1	1299835	1300632	798	+
SAUSA300_1089	lspA	64.9963828818237	0.659341247602437	0.255439665150786	2.58120150295855	0.00984570948677675	0.0205833943800346	58.2149797517638	58.9211547533975	35.1344546321394	87.817809943277	70.9293393572256	78.9605588531391	NC_007793.1	1191741	1192232	492	+
SAUSA300_1083	NA	1685.16893434164	0.656008827311531	0.10727969618605	6.11493927214192	9.65937403207386e-10	5.24768234971188e-09	1295.72210833184	1171.00068624575	1454.26822917771	2163.56998836681	1928.26079733956	2098.1917965882	NC_007793.1	1184461	1185024	564	+
SAUSA300s199	NA	26.8737797055473	0.654927847859843	0.372004192243539	1.76053889046251	0.0783164795505532	0.128913607303662	24.9084448205024	20.433532012447	17.361983194007	40.2468588853642	35.3932942366772	22.8985650842861	NC_007793.1	292983	294170	1188	-
SAUSA300_1556	NA	334.797635734568	0.654619282246338	0.13059831391035	5.01246350466444	5.37375697979261e-07	2.17736006054139e-06	258.442592172467	267.19622662789	255.069477796734	411.029709921057	378.476664799492	438.571143089767	NC_007793.1	1705048	1706148	1101	-
SAUSA300_1516	NA	193.009935687751	0.652547354657047	0.154540546850587	4.22249932432258	2.41608123484373e-05	7.92173860896666e-05	144.330280975026	160.979442124486	145.78852414452	244.08906284047	220.79558467815	242.076719363852	NC_007793.1	1666114	1666899	786	-
SAUSA300_2484	NA	2221.9572610741	0.652413180978407	0.0904505462892003	7.21292692796378	5.47618052204558e-13	4.09530413731989e-12	1684.45922235205	1747.21523685469	1752.83583859428	2631.28697108236	2852.61107704549	2663.33522051571	NC_007793.1	2682929	2684095	1167	+
SAUSA300_0306	brnQ	422.367672628657	0.651701368281472	0.125815978264961	5.17979812475828	2.22126153122369e-07	9.34395258707467e-07	295.77045242003	369.142647647166	323.346839720949	519.44517957706	525.316891083414	501.184025323323	NC_007793.1	355497	356774	1278	-
SAUSA300_1976	NA	434.553816229462	0.651587771602012	0.136837907387821	4.76174902145577	1.91922279950534e-06	7.28752108701078e-06	353.89876003037	341.484974830989	319.770080743365	440.823607147072	586.131284832352	565.214189792626	NC_007793.1	2131296	2132519	1224	+
SAUSA300_0451	NA	109.97477968406	0.650842637197172	0.191998944594986	3.38982403559612	0.000699374999232035	0.00183198445744781	89.378739851551	80.9101114651735	85.8449747585873	138.490327505536	121.640100352321	143.584424171194	NC_007793.1	508737	509261	525	+
SAUSA300s150	NA	22.0414033110941	0.649066236968384	0.430483290160508	1.50776174547072	0.131615516157977	0.200568802296087	28.0340138925691	7.5396685415333	14.787550917707	25.5334566631292	23.2024991222285	33.1512307293977	NC_007793.1	678877	679003	127	-
SAUSA300_0780	NA	45.1115777717075	0.648826801142481	0.284813554925246	2.27807556881476	0.0227220755871347	0.0431470134385794	43.6393179663044	27.9117097189846	33.169700442347	58.297641753032	53.9593243015231	53.6917724480539	NC_007793.1	868606	869175	570	-
SAUSA300_0679	NA	104.012721063686	0.648619969480896	0.201854032899751	3.21331191734488	0.00131213705543993	0.00327763720137211	70.7466440269381	76.8851839905597	94.7683133181235	115.278526264161	130.757226358968	135.640432423365	NC_007793.1	753786	754208	423	-
SAUSA300_1153	uppS	790.550293313345	0.64813946357159	0.109286324912906	5.93065476479435	3.01729029746203e-09	1.54564363440814e-08	575.253643492713	589.873602289877	680.498028283507	966.71871600285	960.988156016586	969.969613794536	NC_007793.1	1264401	1265171	771	+
SAUSA300_1136	rbgA	217.769511049534	0.646152280667807	0.151418597177817	4.26732444171969	1.97831344385413e-05	6.55768701126036e-05	160.916690678248	185.681659694103	163.928211649195	272.911351625572	241.555094871157	281.62405777893	NC_007793.1	1245088	1245972	885	+
SAUSA300_2525	NA	385.576637912188	0.645694115613579	0.147287781560332	4.38389463656285	1.1657617254476e-05	4.0237046449566e-05	310.421871220155	330.475783914376	263.801421577927	389.712396071615	537.251659564981	481.796695124074	NC_007793.1	2726769	2727635	867	-
SAUSA300_2574	NA	56.1097856240998	0.645247324881072	0.263249860255889	2.45108325700103	0.0142427005537021	0.0284736497043071	55.1145374260579	36.8839314104855	38.9121574219856	60.0901368091588	74.0697472219133	71.588203454998	NC_007793.1	2786850	2787308	459	+
SAUSA300_1715	ribD	755.136799581435	0.644501826399855	0.105901693802484	6.08585002995238	1.15874869076964e-09	6.23307189790441e-09	551.186963054769	593.098759135632	622.993853455864	928.216431387042	920.194429028185	915.13036142712	NC_007793.1	1897228	1898232	1005	-
SAUSA300_1353	NA	41.6873745733889	0.642071100898335	0.301047227836737	2.13279193936488	0.0329417977887647	0.059968426778495	25.9748133971583	41.1258963561841	31.3209006090662	54.4780778278341	41.7026301823131	55.5219290677776	NC_007793.1	1519550	1520125	576	-
SAUSA300_0187	rocD	26.9264189078367	0.6389383040256	0.363305290211183	1.75868153104568	0.0786316160862037	0.129317096540165	22.8327898411727	16.055109077587	23.7588632457846	25.8728552342449	34.5697642643809	38.4691317838498	NC_007793.1	215727	216911	1185	-
SAUSA300_2441	fnbA	256.285804337326	0.6386075226418	0.146414420589667	4.36164361454208	1.29089019083747e-05	4.4116035717901e-05	214.736097899664	183.431596589229	202.201433929757	278.1845136312	319.393805880474	339.767378093635	NC_007793.1	2632745	2635801	3057	-
SAUSA300_2245	NA	2225.54715194149	0.63615658605372	0.121736682093393	5.22567705242432	1.73518989700262e-07	7.48107672675686e-07	1999.10425066546	1784.19783547379	1446.64960166144	2655.58759808389	2953.03371313724	2514.70991262714	NC_007793.1	2410700	2411047	348	-
SAUSA300_0713	folE	88.94617209868	0.63559846158297	0.206638181262797	3.07590038636003	0.0020986794653296	0.00508510034449362	71.7239420320278	67.7326531426909	69.3095009550735	106.929044093511	103.581676371793	114.400215996984	NC_007793.1	791586	792086	501	-
SAUSA300_2233	NA	30.5027225991397	0.634777193970357	0.337736621809546	1.87950359238305	0.0601757634688693	0.10253577699372	24.938637474018	27.9231088387506	19.3597831828786	39.1765991504992	34.3221733773891	37.2960335713026	NC_007793.1	2399790	2400344	555	-
SAUSA300_2593	NA	86.3078708912245	0.634719180143153	0.230170575693339	2.75760347833861	0.00582267809057294	0.0127446693888512	69.6029295743173	66.0359465488899	67.1708471137128	81.2704278874573	99.8508565610426	133.916217661927	NC_007793.1	2821000	2821611	612	-
SAUSA300_1163	rbfA	163.452618138505	0.632654783619094	0.163125372056553	3.87833465538251	0.000105173972253051	0.000312299674962183	131.191883011226	124.954290614287	128.228036798552	198.404904325726	210.808963414195	187.127630667043	NC_007793.1	1278885	1279235	351	+
SAUSA300_1289	dapB	521.84015620002	0.630687130350525	0.14834980127324	4.25135136641598	2.12484505145194e-05	7.00476130567082e-05	343.737783454694	440.842501685243	444.235716919695	747.333619932997	523.244159891361	631.64715531613	NC_007793.1	1419948	1420670	723	+
SAUSA300_2073	tdk	323.390195501908	0.629618430999251	0.141217785380554	4.45849245760761	8.25381007807833e-06	2.91105994456824e-05	259.721827503679	220.183837474591	278.907818904534	425.420483898745	352.653651590453	403.453553639449	NC_007793.1	2234734	2235333	600	-
SAUSA300_2243	ureG	34.8777634396847	0.628918917414301	0.314895055788195	1.9972333825315	0.0457998362547119	0.0807076387237577	27.0096658861929	26.4131382111853	28.5220424739816	46.8511187610612	37.6511694236926	42.8194458819946	NC_007793.1	2409061	2409675	615	+
SAUSA300_0932	NA	205.377288229284	0.628579519685539	0.163923713735487	3.8345856457342	0.000125776142093788	0.000368062309532909	166.219236394125	179.069364301386	140.821229864449	217.023075941049	282.306350412157	246.824472462537	NC_007793.1	1021521	1022123	603	+
SAUSA300s090	NA	24.3717878651145	0.627287578321825	0.37886930708463	1.65568328336955	0.0977859743547508	0.155981182265676	14.587367841792	25.5882738370404	18.0529743923688	27.2474971984788	30.4179337671321	30.3366801538747	NC_007793.1	1151066	1151329	264	+
SAUSA300_0709	NA	146.958528101406	0.623994245291502	0.170831547061611	3.65268743405137	0.000259510042891932	0.000736291374621956	113.270335999086	122.025698788911	112.525213879187	172.923443854395	192.782468427462	168.224007659393	NC_007793.1	787387	787929	543	+
SAUSA300_2378	NA	3289.02757825376	0.622429408478368	0.0918512208095535	6.77649576121506	1.23125671919233e-11	8.10688867011689e-11	2513.58866209785	2479.13482940907	2775.40630427352	4002.0144159699	3834.22135835106	4129.79989942116	NC_007793.1	2557604	2558263	660	+
SAUSA300_2620	NA	329.329724755368	0.621369609059004	0.139584571183302	4.45156369211483	8.52472395945378e-06	2.99788188008077e-05	271.271095094239	260.471631877426	247.480316153417	378.171234122282	457.014920624489	361.569150660352	NC_007793.1	2847030	2847545	516	+
SAUSA300_1240	NA	609.099352859424	0.618811949837066	0.110993307861779	5.57521855829073	2.47219287687157e-08	1.14097587441139e-07	494.880257051097	448.362829365176	496.252411318824	711.275115881822	763.240180149685	740.585323389942	NC_007793.1	1358745	1359032	288	+
SAUSA300_0325	NA	12.1565389730171	0.618541352223636	0.531067999903263	1.16471215048978	0.244135528999355	0.335530565380281	9.37276540056229	8.94339618765741	10.3204631462643	19.9078894306945	14.5139566074859	9.88076306543804	NC_007793.1	378165	378497	333	+
SAUSA300_2039	ddl	490.397733343506	0.618463066811759	0.121294595281105	5.09885098654601	3.41721423839668e-07	1.41295394191726e-06	366.396163374211	385.520270125705	407.822056691794	648.602277314117	553.642451490355	580.403181064855	NC_007793.1	2204655	2205725	1071	-
SAUSA300_2389	NA	145.999376706878	0.617806614922512	0.170657587997126	3.62015320955383	0.000294428625976644	0.000826651866444273	111.036314542014	121.057698300665	114.122829657289	182.120543561685	184.508070616039	163.150803563575	NC_007793.1	2571924	2573324	1401	-
SAUSA300_2313	NA	11688.266561063	0.615116712169362	0.10699976883772	5.74876673894753	8.98967376620006e-09	4.33903974810812e-08	10104.5131047333	9547.54069914709	8051.49152828883	13018.2804287473	15334.6515455801	14073.1220598816	NC_007793.1	2485913	2487511	1599	-
SAUSA300_0964	NA	2771.75688556204	0.614864905460653	0.0901987380942379	6.81677946334742	9.31040197105518e-12	6.21462919445364e-11	2177.91898804058	2187.8364880258	2204.07506593346	3148.77026359559	3390.29095238847	3521.64955538831	NC_007793.1	1057264	1057581	318	-
SAUSA300s021	NA	30.3238970514451	0.614231387593255	0.341808430961924	1.79700478968489	0.0723348593789906	0.120407704562943	29.2334785636667	22.6870691118468	19.8002204730899	31.8969400288629	39.9199691340559	38.4057049971486	NC_007793.1	1915155	1915287	133	-
SAUSA300_0696	NA	61.9593285018839	0.613502222969221	0.250564484600888	2.44848037401006	0.0143460245389941	0.0286565683907525	46.8184854299144	50.2812354805488	50.1848060990119	61.9217202290916	89.3185237244592	73.2312000482775	NC_007793.1	770837	771256	420	-
SAUSA300_2260	NA	767.050898382335	0.612358357676262	0.105336163052022	5.81337253924691	6.12265948626236e-09	3.01528535268571e-08	594.959126113321	640.906393725815	585.806416817602	952.477295937008	889.871213212469	938.284944487797	NC_007793.1	2429629	2430426	798	-
SAUSA300_1712	ribH	93.1224225662616	0.61206654553827	0.208923330810472	2.92962276239754	0.00339373729307122	0.00788401290614724	65.5084778383143	84.0693372761043	72.2363956051843	125.923185673396	105.847955944123	105.149183060448	NC_007793.1	1894920	1895384	465	-
SAUSA300_0678	NA	53.3624508974133	0.611969158045479	0.260640644094162	2.34794216447835	0.0188774522581373	0.0363593535941707	48.8246009448983	41.0843804141928	36.7995220693418	63.1073110956669	63.8476979188571	66.5111929415231	NC_007793.1	752983	753600	618	-
SAUSA300_1065	NA	73.2602338172589	0.611884331931899	0.238834546422588	2.56195906788646	0.0104083584591125	0.0216475987523	67.4754945407969	58.4547069993589	48.5081151233059	79.4948277363667	106.040943611436	79.587314892289	NC_007793.1	1166102	1167049	948	-
SAUSA300_2363	NA	131.998312852177	0.609854841091814	0.181682441475245	3.35670764956617	0.000788764667605954	0.00205502880603143	117.316626915978	93.5860627014163	101.673464566493	175.226949585026	156.082286417961	148.104486926186	NC_007793.1	2538663	2539529	867	-
SAUSA300_0723	NA	21.9124434741112	0.605365389142986	0.412624178723135	1.46711080047778	0.142345916529946	0.2145631956607	11.4328359751452	13.2426129497945	26.7761339108194	26.7402276494401	26.9339871462122	26.3488632132559	NC_007793.1	803554	804072	519	-
SAUSA300_2411	opp-1A	382.352566622761	0.601213463571446	0.146653513096236	4.0995503679269	4.13953576641554e-05	0.000131056077232645	260.446990068603	282.825300906174	365.89393731231	510.032048611354	430.174554320335	444.742568517792	NC_007793.1	2595753	2597351	1599	-
SAUSA300_0521	nusG	497.657976091182	0.600963046061309	0.115767656998647	5.19111349094968	2.09040152685984e-07	8.85497010416329e-07	415.661154069373	402.758777533655	368.848466596865	610.523366750625	591.540574788328	596.615516808245	NC_007793.1	581322	581870	549	+
SAUSA300_0215	NA	25.1659738643099	0.599975261004886	0.372081929195201	1.61248159055348	0.106857182791984	0.167799710891106	21.8193448675044	17.6269822083815	20.2682197784328	37.2735430496296	29.4349045161043	24.5728487658065	NC_007793.1	254254	254826	573	-
SAUSA300_0763	est	410.456531938208	0.599971150687138	0.131454300188685	4.56410440606324	5.01631116431958e-06	1.81410775390244e-05	295.953964081921	322.13672781468	359.680795218048	510.073769568642	446.264193590577	528.62974135538	NC_007793.1	850737	851477	741	+
SAUSA300_1673	NA	326.593485016336	0.599642919077418	0.135742374913399	4.41750720406932	9.98457437385744e-06	3.47096466396795e-05	293.98642696609	239.169785982622	244.716821761123	415.934550403259	383.086187513143	382.667137471777	NC_007793.1	1839307	1839924	618	-
SAUSA300_2004	NA	41.1743934021437	0.599400173561228	0.295345224105032	2.02948998202885	0.0424084083356748	0.0752236994124011	34.2758838629538	30.7859351718078	33.0820315989153	48.7828077439379	58.1720194835658	41.9476825516813	NC_007793.1	2163258	2163920	663	-
SAUSA300s017	NA	37.1114911723256	0.598948410302887	0.306819030351348	1.95212275332795	0.050923632439947	0.0885771438635976	27.0975127577122	33.2032984766314	28.6217582583469	44.0043321536257	40.7457746470493	48.9962707405883	NC_007793.1	1782256	1782504	249	-
SAUSA300_0884	NA	67.3620219632343	0.598881226373394	0.254762862137761	2.35073990513403	0.0187361253175074	0.0361158565189502	71.6384892854655	51.8716766296453	37.253048690025	82.8062616597466	78.7074320847472	81.8952234297763	NC_007793.1	970802	970987	186	-
SAUSA300_1448	NA	624.632026189362	0.597318365575049	0.112891290221676	5.29109344398616	1.21587219873107e-07	5.29866607468593e-07	476.319660054793	504.818192058095	510.834845957133	739.968419022276	810.297221390208	705.553818653668	NC_007793.1	1601372	1601821	450	-
SAUSA300_2385	NA	554.277676008975	0.594881466045016	0.119963804991712	4.95884126121304	7.09148805697669e-07	2.81222185958339e-06	400.49971890433	450.303060547013	474.239553778318	618.464445542243	710.655997838279	671.503279443669	NC_007793.1	2565941	2567770	1830	-
SAUSA300_1290	dapD	477.375089148611	0.592649231772809	0.165299325892505	3.58530942926054	0.000336678780087973	0.000929126063955763	319.855058600776	404.244798151942	417.640893711609	711.916166295232	434.65069397341	575.942924158699	NC_007793.1	1420697	1421416	720	+
SAUSA300_0965	folD	3963.56091706349	0.591300563839523	0.0906328548345803	6.52413040413152	6.83971837104788e-11	4.23852624374655e-10	3049.22253148261	3078.26545632342	3358.19654023023	4891.88693799311	4885.92950241824	4517.86453393333	NC_007793.1	1058386	1059246	861	-
SAUSA300_2592	NA	92.927262043817	0.591278932856471	0.215545773251268	2.74317108583336	0.00608489733326588	0.0132587286317475	72.8779170741492	77.2831487339022	72.9259367714455	99.7330501514635	136.612611975986	98.1309075559559	NC_007793.1	2820556	2820915	360	+
SAUSA300_2032	kdpC	85.3805290004144	0.58747275794096	0.211786493170826	2.7738915222847	0.00553901445679102	0.0121888163407819	69.6191616237348	67.5921868134645	67.2838488043681	111.803356846352	93.1762366541897	102.808383260377	NC_007793.1	2192950	2193510	561	-
SAUSA300_1714	ribE	205.45887355479	0.585450197082474	0.161669033149263	3.62128841669975	0.000293139492698754	0.000824944240196378	165.162788599626	168.685161597318	159.096489886533	284.018948720504	208.80118568475	246.988666840009	NC_007793.1	1896589	1897221	633	-
SAUSA300_0944	menA	485.638175483282	0.585304043020566	0.129625918457943	4.51533188719869	6.32176803812367e-06	2.25923952158903e-05	382.01938444503	445.745115801509	341.4145921894	536.336902318086	616.476686180344	591.836371965321	NC_007793.1	1031928	1032866	939	-
SAUSA300_1597	ruvB	924.392955969127	0.585281442402396	0.136868839067759	4.27622128154855	1.90092283471085e-05	6.33553786589326e-05	713.1175962686	712.887178468444	790.40629865766	1296.05452184383	871.676581563786	1162.21555901244	NC_007793.1	1751601	1752605	1005	-
SAUSA300_0955	atl	9373.65349127366	0.585164187585537	0.0915820705339119	6.3895059827115	1.66422526997458e-10	9.88337703222649e-10	6839.05989031832	7964.01339679358	7693.7542241721	11480.6909479106	10853.3895800152	11411.0129084322	NC_007793.1	1044219	1047989	3771	-
SAUSA300_1357	aroC	202.749491743367	0.584374249567163	0.168726938837616	3.46343182418291	0.000533331727492365	0.00142633860454084	123.506252285825	175.159422241072	188.260783498656	246.263929922857	237.854760896176	245.451801615616	NC_007793.1	1523788	1524954	1167	-
SAUSA300_1236	NA	303.52241874254	0.581974693643385	0.13614835562193	4.2745627810553	1.91512737225335e-05	6.37411211946412e-05	218.023061965323	273.453912009172	239.993993496275	359.067789740811	363.08679107342	367.508964170241	NC_007793.1	1353786	1354649	864	+
SAUSA300_1548	NA	67.3839170554893	0.581287951146796	0.234938392610248	2.47421438739102	0.0133529540760471	0.0268722655533738	57.2144978568725	59.1066867919686	46.4205051805681	78.1474829091932	82.890679225097	80.5236503692364	NC_007793.1	1700436	1700867	432	-
SAUSA300_0075	opp-3C	39.7287749518214	0.581074399485157	0.31802220051895	1.82715042703609	0.0676771550397259	0.113718270916266	41.5348176909079	21.956374897283	31.1832653860867	38.2853327955045	45.1344024983373	60.2784564428088	NC_007793.1	82906	83673	768	+
SAUSA300_0953	NA	74.551591319077	0.58030066015802	0.244462265579657	2.37378418620984	0.0176068381240719	0.0342937048027541	68.5086800763952	70.1175650409353	42.0799174395867	91.960852519754	98.6840229687533	75.9585098690374	NC_007793.1	1042430	1043440	1011	-
SAUSA300_2463	ddh	851.514459849198	0.579987328124993	0.107108196733849	5.4149667888275	6.13000827703355e-08	2.71535832819969e-07	690.245986895329	671.792006028919	685.867203707519	977.183723116153	1114.59831365189	969.399525695378	NC_007793.1	2659357	2660412	1056	+
SAUSA300_1183	NA	357.683827428605	0.579817977715946	0.133335952498239	4.34854941110953	1.37040945374315e-05	4.6636265539602e-05	323.918474316684	279.295905874539	257.38958147013	418.438125511784	450.174173458118	416.886703940375	NC_007793.1	1302533	1303399	867	+
SAUSA300_2410	NA	51.8130364831719	0.579047950498434	0.26448234204802	2.18936336548812	0.0285704401341664	0.0530588768274928	38.4097033158834	37.998752168778	47.597961311126	67.0415308472647	56.7145952682148	63.1156759877643	NC_007793.1	2594805	2595740	936	-
SAUSA300_0928	comK	57.4808650181893	0.577975392401755	0.254052617944864	2.27502238346228	0.0229045871180392	0.0434595259099523	49.8842298184035	36.7697054975903	50.7549904693324	67.8188435354643	75.1213470114323	64.5360737769128	NC_007793.1	1019067	1019597	531	-
SAUSA300_0026	NA	246.949683030055	0.576734035362659	0.146755303281574	3.92990251436502	8.49803081852689e-05	0.000256742252784173	201.692789814556	206.331364119405	187.825564690277	287.249688261021	329.183216774164	269.415474520905	NC_007793.1	33712	34191	480	+
SAUSA300_2348	NA	13.7515701855956	0.575128669968302	0.506976016905181	1.13442973787825	0.256614330877487	0.34990237688022	15.5884231127054	10.2935115550313	7.38046072534485	15.284573517827	21.2346801827386	12.7277720199263	NC_007793.1	2525508	2526044	537	-
SAUSA300_1780	NA	22.5757208716544	0.573285145914679	0.393126644631287	1.45827090008708	0.144765887887161	0.217193650991078	19.7430880002643	19.1052849949346	15.6722054337588	28.6658042564629	20.4298651055887	31.8380774389168	NC_007793.1	1961834	1962388	555	-
SAUSA300_2269	NA	385.310985721804	0.572080833170431	0.125574693348497	4.55570161404082	5.22110089267779e-06	1.87985936466886e-05	293.069850183121	342.693655237541	296.224580739194	471.866319810132	458.076909493625	449.934598867209	NC_007793.1	2439359	2439889	531	+
SAUSA300_2591	NA	27.5754352924566	0.566757703251256	0.358470273020712	1.58104519651064	0.113867704015756	0.177886168169037	27.0478731124593	14.7797557265197	24.1440846352651	29.5408614428113	37.3740268001289	32.5660100375556	NC_007793.1	2819685	2820113	429	+
SAUSA300_0388	guaB	1345.54117924444	0.565291063662706	0.102661461568936	5.50636095593788	3.66327044706332e-08	1.66844065662301e-07	1027.3143359836	1105.3778004495	1122.72917111052	1691.91942111488	1464.78953026418	1661.11681654398	NC_007793.1	438356	439822	1467	+
SAUSA300_0983	ptsH	692.637151322401	0.564743760355053	0.112187683375339	5.03391944074311	4.80551683368174e-07	1.96023018316681e-06	512.632202176021	604.741932454863	561.130808070457	860.261495885697	835.198313080725	781.858156266646	NC_007793.1	1078247	1078513	267	+
SAUSA300_1164	truB	74.0370898085016	0.564211741577254	0.227836883847464	2.47638456096069	0.0132720537107548	0.0267538986199325	55.020592534338	64.3140234025054	60.4229003531255	75.657100456344	93.6895230659413	95.1183990387552	NC_007793.1	1279404	1280321	918	+
SAUSA300_1090	NA	613.863305163636	0.563226518822774	0.112523778195547	5.00539999504801	5.57461489732099e-07	2.25121531603479e-06	465.079725573272	480.893493168733	539.228610727136	719.221296743219	730.613912330016	748.14279243944	NC_007793.1	1192232	1193149	918	+
SAUSA300_0661	NA	30.2054451700416	0.562274586082836	0.356619139701799	1.57668089983337	0.114868967431377	0.179219258265438	29.0802336934038	29.3065422578411	15.612967210947	27.7444482192578	39.3462913507317	40.142188288068	NC_007793.1	737047	737736	690	-
SAUSA300_1862	NA	483.156368843075	0.562052720204846	0.133781702494297	4.20126751062092	2.65424731651579e-05	8.64414146225504e-05	451.280625108387	384.94907068532	335.250964218932	545.667137918049	626.131370161773	555.659044965988	NC_007793.1	2023230	2023694	465	+
SAUSA300_1798	NA	58.969684621231	0.559838137704332	0.291256710787607	1.92214674192549	0.0545872960012811	0.094113783692189	54.0174845626887	60.1514646105168	30.3545779440045	70.7604629287394	88.4164627294891	50.1176549519475	NC_007793.1	1981008	1981631	624	-
SAUSA300_1435	NA	60.1473347536709	0.558411958675683	0.248934754396109	2.24320609643412	0.0248835273569854	0.0468475421802452	42.6339858704373	44.2528041046911	58.3573136863179	70.5888497349808	71.6393095756812	73.4117455499175	NC_007793.1	1588423	1588884	462	+
SAUSA300_2034	kdpA	20.3063390024233	0.557229405523431	0.415654513048517	1.3406071341234	0.180048039769759	0.260754992250294	21.7898118443505	11.6611970669991	15.508833229259	19.1752755392848	28.0233097981764	25.6796065364697	NC_007793.1	2195576	2197252	1677	-
SAUSA300_1341	pbp2	14504.844539552	0.557077988352155	0.0992133897936413	5.61494763469778	1.96621781284774e-08	9.14423370543201e-08	10687.128594346	11490.2482816066	13036.3880395541	17879.0970224358	16149.4324097713	17786.7728895982	NC_007793.1	1504930	1507113	2184	+
SAUSA300_0496	lysS	2038.43627812604	0.553051655640336	0.0962790941686269	5.74425487086221	9.23266362463509e-09	4.44746400844748e-08	1571.05047433256	1685.69022632341	1700.41633269818	2576.75436637842	2259.91376017423	2436.79250884942	NC_007793.1	554152	555639	1488	+
SAUSA300_2017	rrsD	228.538640835758	0.552369069961413	0.393518602627657	1.40366698365225	0.160418038455093	0.23700787022969	156.685784242456	170.585202869041	228.139469853372	395.931478204404	163.154346186644	256.735563658629	NC_007793.1	2179467	2181021	1555	-
SAUSA300_1447	xerD	650.965673602627	0.551575874960734	0.110874302368707	4.97478552899026	6.53199186294084e-07	2.61128909755515e-06	493.129640855368	543.873097172996	547.631328213086	734.47404872991	775.625346649982	811.060579994422	NC_007793.1	1600436	1601323	888	-
SAUSA300_0553	NA	78.6419862314021	0.551319052188169	0.2278511918468	2.41964524178947	0.0155356551899478	0.0307038275083553	59.340222539075	59.430243280391	71.9658497512546	84.5516003643763	84.9005851768765	111.663416276439	NC_007793.1	627417	627779	363	-
SAUSA300_1085	NA	194.702107076477	0.546247803750961	0.154304755676206	3.54005812301216	0.000400038918782716	0.00109517750286525	173.397019065765	150.701046675712	150.329527132644	224.965729808592	225.773962322798	243.045357453348	NC_007793.1	1185409	1186215	807	+
SAUSA300_0771	NA	62.6985184147742	0.546212317648901	0.254563770978324	2.14567970748442	0.0318985412616319	0.0585531556643441	61.316032485121	54.4191641364336	37.8355383498659	68.774038514837	70.2221287280781	83.6242082743096	NC_007793.1	858355	858885	531	+
SAUSA300_1238	NA	9.85812882045629	0.5458984663463	0.587486581713473	0.929210101708405	0.352780213306881	0.45250738848204	12.5078120245574	4.53624561286971	6.6972105852366	10.271392029211	13.5669173762972	11.5691952945658	NC_007793.1	1356164	1356403	240	+
SAUSA300_2643	NA	319.729178437743	0.544888714784476	0.145843529323956	3.73611854643298	0.00018688259136168	0.000540353841132876	243.987623458482	242.797990821937	291.371159248782	414.566753825903	324.404301985465	401.24724128589	NC_007793.1	2866908	2867747	840	-
SAUSA300_2303	tcaR	258.46366272119	0.544208163829571	0.146468695223237	3.71552544385084	0.000202781857496859	0.000583539715813409	240.221781642208	203.63246063677	187.195733913236	301.380615670522	323.894428475773	294.45695598863	NC_007793.1	2476345	2476800	456	-
SAUSA300_2377	NA	2020.86558610902	0.541483720306653	0.101851568623032	5.31640040136018	1.05840112662417e-07	4.63744291104949e-07	1476.91259451998	1667.10318934581	1793.27878838291	2439.54087172255	2288.59461667579	2459.76345600708	NC_007793.1	2556402	2557544	1143	+
SAUSA300_1514	fur	78.8424876588595	0.540331761378336	0.226471801043742	2.38586772785003	0.0170388782130005	0.0333752642765564	70.7547432693814	69.5500770792445	53.0142894642843	103.802486736719	81.9635378402668	93.9697915632609	NC_007793.1	1664812	1665222	411	-
SAUSA300_0157	cap5F	12.8210619019016	0.539766990749391	0.529568198205333	1.01925869525138	0.308080167748927	0.407021944632306	14.5307985327566	4.38008046988351	11.884316806787	10.5394053516081	17.2790475733601	18.3127226770144	NC_007793.1	179173	180282	1110	+
SAUSA300_0982	NA	221.407436036359	0.539363864524117	0.163161953194029	3.30569629724103	0.000947407158490883	0.00242917200531578	179.777689246256	216.117803879156	148.496388807779	278.970417709853	269.568705851959	235.51361072315	NC_007793.1	1077551	1078093	543	+
SAUSA300_2300	NA	34.446442509191	0.5393159656035	0.361075563842046	1.49363739784791	0.135270419117903	0.205106524106809	37.4087230632017	30.8653525007226	16.5961227459008	43.9527700699072	51.4785861455631	26.3771005298507	NC_007793.1	2472465	2473016	552	+
SAUSA300_2577	manA	325.340805975288	0.539202846579414	0.145308370658433	3.71074869352766	0.000206647172208288	0.000593957411934379	263.676422959341	254.293934916271	277.342148614982	317.013419048726	413.450364198284	426.268546114126	NC_007793.1	2791465	2792403	939	+
SAUSA300_1126	rnc	125.352793826194	0.539057703109641	0.185083214054912	2.91251535619923	0.00358530571409508	0.00832106872150611	107.999509141856	108.368123862235	90.8516887927712	164.593529020203	136.979361087855	143.324551052242	NC_007793.1	1231840	1232571	732	+
SAUSA300_1133	trmD	121.390939358808	0.536450645075831	0.186009334499643	2.88399851824029	0.00392660600912919	0.00902672330182167	90.3444685940101	108.359380279757	99.1007406394326	149.287450958893	128.787833405565	152.465762275193	NC_007793.1	1240647	1241384	738	+
SAUSA300_0511	radA	857.45124535079	0.536058445899606	0.102077688547944	5.25147516097832	1.50885883337812e-07	6.52850884513425e-07	702.550744926964	675.364894775454	720.4344324098	1013.12433555094	979.273624522852	1053.95943991873	NC_007793.1	571561	572925	1365	+
SAUSA300_2178	rpoA	1709.48258468504	0.53325182217199	0.138592659608895	3.84761951806694	0.00011927109539336	0.000351146858004996	1241.55369607291	1424.863052492	1523.92729319445	2472.93862979452	1625.92587907764	1967.68695747874	NC_007793.1	2357823	2358767	945	-
SAUSA300_1125	acpP	805.859265017345	0.53309343915118	0.115469797451522	4.61673485982331	3.89824802135715e-06	1.42250827646813e-05	700.367269298017	694.906764532632	582.878919337786	975.689565448671	1002.4809336095	878.832137877467	NC_007793.1	1231491	1231724	234	+
SAUSA300_0818	sufC	1142.57156531468	0.532270871624182	0.104963855634532	5.07099199440108	3.95747421731974e-07	1.62800679602135e-06	923.122998180562	906.131958017436	971.356563878565	1441.40017040112	1223.4602777749	1389.95742363553	NC_007793.1	897769	898530	762	+
SAUSA300_2265	NA	1645.09669275716	0.532179777797903	0.0967720015018527	5.49931560305399	3.81268185364063e-08	1.72998654145529e-07	1274.3364413666	1381.30366071725	1380.53032473058	1948.64439555542	2050.88210101344	1834.88323315967	NC_007793.1	2434969	2436348	1380	-
SAUSA300_2642	NA	9.92249086882684	0.530794288201609	0.613968236819176	0.864530534920713	0.387296513774983	0.490292295128936	14.5764805223609	5.94838261684141	3.74256780212523	14.2420909790418	12.9265734928847	8.09884979970697	NC_007793.1	2866102	2866455	354	-
SAUSA300_0513	gltX	661.120989271539	0.529183721318264	0.112393617257323	4.70830759105038	2.49781986841468e-06	9.36875780366683e-06	542.715373899249	578.95486150993	503.8776437264	813.837131820264	730.724795043227	796.616129630164	NC_007793.1	574580	576034	1455	+
SAUSA300_2435	NA	37.0976690386265	0.528597888922907	0.305043562837306	1.73286032986978	0.0831204967073163	0.135714934987754	34.2848800341308	24.9598763552955	31.3048670281058	43.9724202780239	42.5370759855216	45.5268945506814	NC_007793.1	2622904	2623494	591	-
SAUSA300_1660	NA	80.386243531666	0.528041168219647	0.220923323881016	2.39015581941921	0.0168412259593237	0.0330415307687785	67.4936585325385	70.2578980394891	60.5294742138969	81.3575157032101	105.864621798582	96.8142929022795	NC_007793.1	1825287	1826057	771	-
SAUSA300_1150	tsf	3215.74601477393	0.527817620542485	0.0870252269200713	6.0651105342967	1.31862933230888e-09	7.02206345535037e-09	2630.73993553319	2586.44868311884	2683.37876613488	3973.93214810322	3716.89457812798	3703.08197762545	NC_007793.1	1261715	1262596	882	+
SAUSA300_1003	NA	2382.27790795233	0.527579247938923	0.0874447397980585	6.03328741279686	1.60657299547152e-09	8.40761634563174e-09	1957.6691677423	1976.33570445085	1920.91202483948	2884.37524605903	2733.69655080225	2820.67875382006	NC_007793.1	1098403	1099422	1020	+
SAUSA300_2406	NA	132.274213470741	0.52595997761743	0.182875125696619	2.87606078527034	0.00402672159664101	0.00919580247753174	97.5576626389488	121.138796785388	107.823816097384	136.074021268035	167.093393035568	163.95759099912	NC_007793.1	2591180	2592373	1194	-
SAUSA300_2156	NA	170.340643370602	0.525334169220577	0.164692271915534	3.18979247241187	0.00142374992958369	0.00354547387397871	155.759547841789	128.829572672479	133.929572453882	197.157681435662	218.25308213316	188.11440368664	NC_007793.1	2333108	2333863	756	-
SAUSA300_1999	rex	681.150104843813	0.524603843262837	0.117893607698629	4.44980736024196	8.59473467204273e-06	3.01812204497964e-05	538.071799753224	500.157709531325	634.497270134076	806.175033426486	828.706774562655	779.292041655113	NC_007793.1	2156914	2157549	636	-
SAUSA300_2644	gidB	221.014960197561	0.524601382440016	0.18207553140482	2.88122944578224	0.00396127157958226	0.00909778297377043	143.311682100348	240.203430785937	163.384789188278	266.968562360712	224.706207827763	287.51508892233	NC_007793.1	2867790	2868509	720	-
SAUSA300_1805	NA	30.3302085652627	0.524460896334866	0.349795816468449	1.49933438778612	0.133786905612943	0.20323866601891	18.7159036985381	32.4380129868405	24.0693997369487	43.8887326328325	29.3205788800944	33.5486234563218	NC_007793.1	1987900	1988370	471	-
SAUSA300s013	NA	84.1130256401061	0.524079213758675	0.215525006111131	2.43163994385155	0.0150306406272227	0.029778611806836	68.3467440829663	59.5409710899027	77.9489320760166	103.026119905813	91.4376472354336	104.377739450504	NC_007793.1	1416547	1416722	176	+
SAUSA300_1617	hemC	313.379013788925	0.523489967839076	0.131118533956264	3.99249405895351	6.53819715800602e-05	0.000200278782728807	252.261237956629	241.161561606732	276.457142326334	366.803237577587	364.921371891749	378.669531374518	NC_007793.1	1770559	1771485	927	-
SAUSA300_0397	NA	14.3517649045332	0.523402986918702	0.514005118664389	1.01828360830089	0.308543195952011	0.407192870646093	14.5314535315018	8.76236650592407	11.8881266034613	7.66423526518323	22.2100734683196	21.0543340528094	NC_007793.1	448389	449447	1059	+
SAUSA300_1555	aroE	170.892536528747	0.52264158121669	0.184144805959214	2.83820973659419	0.00453673612283732	0.0102255922098929	148.477686984458	117.04935664133	153.079457507022	235.496040565589	159.273267965901	211.979409508184	NC_007793.1	1704228	1705034	807	-
SAUSA300_2251	NA	244.198773639724	0.52237234072117	0.160620681320434	3.25221096328842	0.00114510994927152	0.0028872022966544	223.156731218184	211.731340960183	168.236562480725	252.932355914677	329.902812827761	279.232838436811	NC_007793.1	2417930	2419012	1083	-
SAUSA300_2460	NA	16.2350017798125	0.522229187531411	0.494662360696856	1.05572857169832	0.291092239715822	0.388762918156188	11.4606070616396	21.0024319186866	8.51169918917498	12.2589382846145	28.0820219269366	16.0943122978229	NC_007793.1	2657098	2657382	285	+
SAUSA300_1598	ruvA	344.983686294136	0.521505543698965	0.144336800558396	3.61311558577866	0.000302539756470603	0.000844532062129343	262.83416754821	274.475173150485	311.095265975056	459.859469284777	344.495575430487	417.142466375801	NC_007793.1	1752637	1753239	603	-
SAUSA300_2071	NA	356.557044377711	0.521034179026156	0.133360378137044	3.90696386966398	9.34631226618153e-05	0.000279581661987134	272.061795046315	327.942135413901	280.715141663154	453.647121012039	415.977362118359	388.998711012499	NC_007793.1	2232834	2233586	753	-
SAUSA300_1986	NA	130.943318641958	0.520645405360448	0.182312499528334	2.85578556987275	0.0042930496603973	0.00972155077303051	99.7234812693619	120.295286926134	103.933007313963	136.743389629212	156.376505367824	168.588241345252	NC_007793.1	2144203	2144829	627	+
SAUSA300_0222	NA	32.3085253786351	0.520429933452964	0.33431873038619	1.55668793325395	0.119544594945542	0.185653701268039	31.1274841661306	20.4041232107111	27.3634592140292	46.0233872034752	31.3249414550655	37.6077570223988	NC_007793.1	263942	265705	1764	+
SAUSA300_2379	NA	697.88083970945	0.520240650115888	0.1105658381121	4.70525669591024	2.53546724875135e-06	9.46600484395151e-06	543.825333636147	577.923488473123	598.460924001275	842.34106931354	863.515417527411	761.218805305203	NC_007793.1	2558445	2559656	1212	+
SAUSA300_2345	nirD	22.4347731094534	0.51930556690135	0.405726876556835	1.27993878864617	0.200566664470799	0.28486109496644	11.4580236623906	19.4206213104446	24.4597028825382	25.5527883688731	32.1948687990962	21.5226336333778	NC_007793.1	2521758	2522072	315	-
SAUSA300_1323	NA	35.6707973552752	0.518853849500443	0.315664561810038	1.64368735763465	0.100240798704445	0.158604534340626	27.095544552708	34.6966588105153	26.6873197666251	44.0394065059054	35.1671753569645	46.3386791389327	NC_007793.1	1454404	1454655	252	-
SAUSA300s268	NA	372.635321787542	0.51861776646122	0.125221952726221	4.14158823728855	3.44909134087342e-05	0.000111280270558406	309.5560444184	305.126491349099	304.424670380291	414.06229369413	431.486984460011	471.155446423319	NC_007793.1	73511	74139	629	+
SAUSA300_2503	NA	108.805661992102	0.518378407765913	0.228246237556026	2.27113670444916	0.0231387036492125	0.0438008429234702	86.1847467086338	96.6080495480453	86.2125572438868	152.18419786213	148.533215494528	83.1112050953878	NC_007793.1	2707841	2708608	768	-
SAUSA300_0321	NA	99.3936069260715	0.516943906368034	0.198921290850494	2.59873593298045	0.00935677209678088	0.0196325072213211	76.8317144766429	90.6940134823229	78.8100341544226	109.141775737214	124.819071418421	116.065032287405	NC_007793.1	374729	375556	828	-
SAUSA300_2268	NA	27.4458248584668	0.513002414509586	0.357587847176067	1.43461926505852	0.151395621750523	0.225465022434861	20.7624877488068	19.0018705507402	27.4649547059662	36.3920230043173	26.298813492194	34.7547996487759	NC_007793.1	2438174	2439091	918	-
SAUSA300_1279	phoU	30.7152029092267	0.512839769181483	0.338994404655683	1.51282664887161	0.130323697805769	0.199352474610719	29.084248180454	17.5986915217817	28.5019423169052	34.4297400309953	40.9489562092253	33.7276391959984	NC_007793.1	1407757	1408398	642	-
SAUSA300_2472	NA	99.2446292733407	0.510721697367553	0.200811950181804	2.54328338978419	0.0109816122618193	0.0226262300258403	70.5884718232418	90.5956159998427	85.1070296189405	117.810460705157	122.494367861493	108.871829631369	NC_007793.1	2668955	2669917	963	+
SAUSA300_0914	NA	106.807246288543	0.507288653726489	0.20456372787686	2.4798563215071	0.0131435332814014	0.0265168868782977	69.5224657117878	88.9349898530216	105.852784856767	127.50487089804	133.493992905933	115.53437350571	NC_007793.1	1002560	1004128	1569	+
SAUSA300_0730	NA	650.168843883881	0.505489972464988	0.107825687479273	4.68802920975725	2.75848652893177e-06	1.02198973388405e-05	567.75836080933	514.027026834274	529.437154315132	753.988171707843	757.659283540293	778.143066096415	NC_007793.1	809991	811061	1071	-
SAUSA300_1518	NA	890.47292666042	0.504816316830181	0.10613094950243	4.75654198136257	1.96937298861164e-06	7.44429134384711e-06	697.368567721971	719.162462203568	790.795358588028	1018.85368894753	1010.51585648901	1106.14162601242	NC_007793.1	1667925	1669271	1347	-
SAUSA300_2250	nhaC	193.658213720116	0.50470255980756	0.15947789896146	3.1647178894019	0.00155233383243551	0.00383415379815621	174.33739105662	137.101489641717	167.075822618271	217.586123097382	217.455940368903	248.392515537803	NC_007793.1	2416435	2417835	1401	-
SAUSA300_2183	adk	1164.58181079277	0.503968128563071	0.14506769646235	3.47402034259135	0.000512722160473595	0.00137882996096284	863.158320016333	939.950838815032	1084.74757468702	1659.39513288537	1067.27876129584	1372.96023705705	NC_007793.1	2360199	2360846	648	-
SAUSA300_0620	NA	4483.17483649524	0.50362487061694	0.115882100916993	4.34601087339354	1.38635699738246e-05	4.71128051144136e-05	3298.03677246452	3454.03823797194	4370.07331932801	5703.81777480403	4999.33262409287	5073.75029031008	NC_007793.1	693267	694010	744	-
SAUSA300_2584	NA	652.571973154621	0.501886675129462	0.111067664919032	4.51874697730736	6.22066806127014e-06	2.22639271971308e-05	580.971970182492	544.695867652867	495.744175363671	768.236286783107	755.655409732279	770.128129213312	NC_007793.1	2803587	2805977	2391	-
SAUSA300_1665	NA	45.0808134697784	0.499029151466278	0.30243856455682	1.65001825146714	0.0989392031536834	0.15730294569644	25.9954277136168	47.1968209269358	39.8226283464478	39.1125046409791	59.4376983378536	58.9198008528372	NC_007793.1	1830666	1831130	465	+
SAUSA300_0552	NA	191.448187108207	0.498386826121551	0.154699591560046	3.22164280523071	0.00127457926875709	0.00318710584953399	151.643398993874	162.716971316056	161.723364420029	237.223559100097	206.481184664204	228.900644154983	NC_007793.1	626738	627403	666	-
SAUSA300_2137	NA	56.2573999725175	0.49827013671248	0.260876950480922	1.90998145215178	0.0561356014961404	0.0962608368189301	44.631827266547	39.4282094446744	54.8639538150396	77.6023404171986	63.3439357574403	57.6741331342049	NC_007793.1	2311105	2312175	1071	-
SAUSA300_1142	dprA	17.4793170138871	0.497646596462463	0.443225844427438	1.12278334559964	0.261529520276907	0.355803496704629	16.6110516391533	8.77324163391729	17.402424386308	21.0659781013673	17.2521279681116	23.7710783544653	NC_007793.1	1251718	1252590	873	+
SAUSA300_2176	cbiO	133.02962878143	0.49627795919839	0.187221411428063	2.65075428826727	0.00803122450440037	0.0170998743182444	91.3703786166692	122.897991191374	117.325699151504	174.231000154457	137.931858793298	154.420844781279	NC_007793.1	2356091	2356900	810	-
SAUSA300_2509	NA	33.0751674022746	0.49593342087559	0.324113633196492	1.5301220623908	0.125986518185169	0.193819259404866	27.0148158839027	23.5045976580923	31.326939306661	34.4051656247402	37.6080139071221	44.5914720331295	NC_007793.1	2714829	2715398	570	+
SAUSA300_0563	ung	130.216408495832	0.494235678486277	0.187005906917965	2.64288805969688	0.00822022071749301	0.0174257172340206	89.3267363368825	105.563267839178	128.670210484375	157.819675587803	145.823174747068	154.095385979685	NC_007793.1	638296	638952	657	+
SAUSA300_1722	NA	45.7394952079257	0.494131341563527	0.275844721242945	1.79133876239136	0.0732389493963617	0.121713288331539	40.5269625217638	35.2781410978384	37.8069678261786	57.3261377230634	49.839744560895	53.6590175178147	NC_007793.1	1904566	1905114	549	+
SAUSA300_0322	NA	111.755709569351	0.492675722441692	0.203652166944901	2.4192019649611	0.0155546012854919	0.030716217534431	68.4976468697727	106.541278137865	104.16568137589	131.283929194635	122.647892361853	137.397829476089	NC_007793.1	375629	376828	1200	-
SAUSA300_0988	trkA	250.810080798434	0.490720638478089	0.151486737487121	3.23936370020385	0.00119796707842666	0.00300483874847597	218.11926094607	225.763524593258	183.789064438419	272.60980798083	331.00698410367	273.571842728356	NC_007793.1	1083412	1084074	663	+
SAUSA300_0389	guaA	2043.30248827436	0.48909886481918	0.0955584440730512	5.11832177222643	3.08266352295556e-07	1.27898865002077e-06	1616.67329826759	1654.86799618021	1827.00511055576	2467.59362139581	2284.09482929459	2409.58007395219	NC_007793.1	439847	441388	1542	+
SAUSA300_0958	NA	1070.59916701194	0.488952687743603	0.0986736262583148	4.95525203931988	7.22365907047904e-07	2.859955216956e-06	851.020941670571	935.456126250884	888.072317532688	1224.71188845263	1285.83679009164	1238.49693807324	NC_007793.1	1049324	1050541	1218	-
SAUSA300s123	NA	20.2235215368208	0.487746062330626	0.405197785471478	1.20372341562305	0.228696498779127	0.318649578229917	15.6341188025886	16.6161484273569	18.146739114742	27.1223336559908	21.5616925393972	22.2600966808492	NC_007793.1	2379616	2379860	245	+
SAUSA300_0038	ccrA	157.632973302944	0.487156472417751	0.170650423612639	2.85470414959855	0.00430769361970118	0.00974560377267597	124.529904569238	138.579784282197	131.493369932974	158.148128046146	196.010581471955	197.036071515152	NC_007793.1	47542	48891	1350	-
SAUSA300_2096	manA	209.514091537197	0.48704605717394	0.156532890772956	3.11146146198998	0.00186163771366277	0.00455631129313626	171.285865308233	150.530317795264	199.539895703188	228.900927953612	250.700519046673	256.127023416213	NC_007793.1	2259894	2260832	939	-
SAUSA300_0089	NA	273.049850786157	0.48627100579301	0.138358381578531	3.51457570004176	0.000440457115494878	0.00119644348749338	242.916349478633	207.536094778846	230.673340890869	319.881076340839	334.526425261807	302.765817965946	NC_007793.1	97421	98353	933	-
SAUSA300_0324	NA	96.5191150152193	0.486022261470287	0.203990891015501	2.38256845220287	0.017192335312228	0.0336214918979244	84.0796364972581	80.3473308579213	76.8468105241937	126.443419028083	113.480297682027	97.917195501833	NC_007793.1	377130	378131	1002	+
SAUSA300_2024	rsbV	169.258863857246	0.485090126527634	0.160016151075851	3.03150727764781	0.00243336054418794	0.00583188189769276	136.430261402944	143.202699629374	143.662996634352	206.559084974443	199.856300353491	185.841840148873	NC_007793.1	2186222	2186548	327	-
SAUSA300_1352	NA	27.2143917206012	0.4847486624173	0.348996621792517	1.38897809362031	0.164839411525395	0.242357945464825	23.8958370505265	22.0250883333526	22.0996898347933	30.5885549412365	31.9002897196794	32.7768904440187	NC_007793.1	1518973	1519560	588	-
SAUSA300_1185	miaB	449.288877170473	0.483746267388865	0.131157156264146	3.68829487591677	0.0002257619232758	0.000645833695510346	342.42719547092	357.215906957797	422.525700175822	514.802346024516	482.036238630808	576.725875762972	NC_007793.1	1303920	1305464	1545	+
SAUSA300_2275	NA	533.602876547108	0.483138638699286	0.148543157137424	3.2525135994808	0.00114389121860707	0.00288713377363013	517.012031529411	445.939428123938	373.658203611956	526.665706375126	731.21931355745	607.122576084765	NC_007793.1	2445978	2446859	882	-
SAUSA300_2026	NA	209.035998630765	0.48299415845826	0.153868783129803	3.13900031334368	0.0016952526656753	0.00416169929982904	198.84179833269	158.975900775046	164.49337086001	231.804387515818	250.658870522207	249.44166377882	NC_007793.1	2188018	2188380	363	-
SAUSA300_0720	NA	31.7136413917848	0.481749564267858	0.336889616921212	1.42999231816789	0.152719223841316	0.227296486097978	30.1131236751814	19.0302349825956	29.3516619868877	43.0697262072047	30.3608519635621	38.3562495352774	NC_007793.1	799947	800708	762	+
SAUSA300_0938	NA	8.85441925834828	0.480573200049778	0.624727090800038	0.769253018040799	0.44174312196166	0.541466403570216	8.33482538191322	10.4967886473453	3.78097075290533	11.320028369472	12.0384886458941	7.15541375255983	NC_007793.1	1027049	1027336	288	+
SAUSA300_1257	msrR	1661.71381241809	0.480482371635107	0.0964444268248392	4.98196098472078	6.29431276029878e-07	2.5208462509428e-06	1348.41483700857	1401.11994485508	1413.63113332616	1790.24321567348	2011.16513558995	2005.70860805532	NC_007793.1	1384825	1385808	984	+
SAUSA300_1570	NA	240.787311602431	0.478748859174654	0.145580555965687	3.28854946320917	0.00100705087213411	0.00256311372182874	198.280185780637	192.93348752508	211.468168391222	268.156619483426	263.822233946231	310.063174487992	NC_007793.1	1719129	1720052	924	-
SAUSA300_0991	def	165.060044276391	0.478648162836111	0.166329640582976	2.87770815327008	0.00400575539937173	0.00916519861442652	138.204449094606	132.280082145954	142.911056978591	197.787465314583	209.999946657297	169.177265467318	NC_007793.1	1086819	1087370	552	-
SAUSA300_2624	NA	81.2411713333701	0.47841001499927	0.223821818427227	2.13745924486276	0.0325606571516148	0.0593637865149455	59.1871152095437	77.5791913037334	67.8694599579535	78.4849322307841	99.295685496342	105.030643801864	NC_007793.1	2850774	2851541	768	-
SAUSA300_1031	NA	20.3211251900644	0.477533983204289	0.425304972479418	1.12280366820164	0.26152088712484	0.355803496704629	11.4173822425	20.4436371779794	19.2016428879323	31.6161590578826	17.2761660726483	21.971763701444	NC_007793.1	1126435	1127511	1077	+
SAUSA300_1009	typA	1249.16103904128	0.47640557541932	0.111640941467255	4.26730166512481	1.97851536701495e-05	6.55768701126036e-05	988.793898112279	964.701943632869	1177.35207752513	1558.16327848805	1353.74569192419	1452.20934456514	NC_007793.1	1103787	1105634	1848	+
SAUSA300_1522	dnaG	1179.3288631041	0.475324126421656	0.104016702813172	4.56969038208605	4.88445280745593e-06	1.76906265358232e-05	928.627278649536	977.88607104862	1052.50657176486	1418.12770222945	1268.73396805275	1430.09158687942	NC_007793.1	1672626	1674425	1800	-
SAUSA300_1806	NA	292.806523314829	0.474641560144003	0.136069694454929	3.48822389912267	0.000486240719025271	0.00131198358819402	239.754641719018	233.585076361951	260.513507362445	348.770200423789	314.341131395553	359.874582626222	NC_007793.1	1988375	1989502	1128	-
SAUSA300_2621	NA	742.21522727346	0.471244249665901	0.114406363070269	4.11903881059887	3.80456070323227e-05	0.000121615443059786	629.061236527486	555.230743781025	678.975035040304	810.325579147161	906.842985635446	872.855783509336	NC_007793.1	2847694	2848665	972	-
SAUSA300_2093	NA	52.3968430709727	0.471180010681421	0.281023051077955	1.67665965077974	0.0936090550227075	0.150208437298027	57.228280403035	34.0269657358005	39.9827749484453	55.2402363760199	75.4865485221571	52.4162524403783	NC_007793.1	2256717	2257130	414	-
SAUSA300_2535	panE	111.712122082286	0.470338741920465	0.21197062462009	2.2188864271332	0.0264944521373083	0.049648923069372	85.1332133406788	99.4404042897825	97.1000636291338	93.8353728563956	150.323654832303	144.44002354542	NC_007793.1	2735790	2736650	861	+
SAUSA300_1268	trpA	80.3629881719745	0.470235342396577	0.217781334964063	2.15920865061357	0.0308339832424333	0.0568142520124836	62.3080527419634	62.9722557779396	76.1728114957063	90.9079715146934	89.4021505594499	100.414686942094	NC_007793.1	1395996	1396724	729	+
SAUSA300_2025	rsbU	441.587389087142	0.470213350549795	0.12892875997828	3.64707882577177	0.00026523857462205	0.000751664405040032	348.774788433071	363.754279702226	397.041854375001	525.889674594073	453.098869730412	560.964867688072	NC_007793.1	2186667	2187668	1002	-
SAUSA300_2180	rpsM	771.527740596436	0.469691337464776	0.130391982876848	3.60214889828302	0.000315597498360069	0.000875936699343008	590.259593532184	721.876439234011	630.630995354676	1026.2267713272	759.423325122695	900.749319007852	NC_007793.1	2359255	2359620	366	-
SAUSA300_0788	NA	302.850419074199	0.468431732873336	0.137538277619365	3.40582811549896	0.000659636950865649	0.00174106789972491	255.643208609422	222.021402612188	282.272187237197	343.913825784447	365.924314618987	347.327575582951	NC_007793.1	874530	875069	540	+
SAUSA300_2056	NA	29.80032158985	0.468419022209523	0.372141694506827	1.2587114777082	0.208134564177501	0.294058337610545	34.3930355458848	28.7652037606101	12.4628716305777	36.3437373949362	37.4833761970139	29.3537050100774	NC_007793.1	2219722	2219955	234	-
SAUSA300_1368	ansA	327.064343048731	0.467969037521615	0.132439621261839	3.53345194635084	0.000410170646264417	0.00111919310348951	271.971315614726	280.543104903525	271.779770053808	345.774477346463	413.538291240313	378.779099133549	NC_007793.1	1534595	1535563	969	+
SAUSA300_2320	NA	136.946258289503	0.467519898733396	0.191205414637962	2.44511851099312	0.0144804551023918	0.0288537357837956	133.153740466903	107.869703395343	103.981931604473	133.422531796183	188.535662551201	154.713979922915	NC_007793.1	2494056	2494487	432	-
SAUSA300_0228	fadE	154.208860346364	0.46720381180133	0.184045818909931	2.53851901971201	0.011132275170745	0.0228977103045121	130.746951518306	125.400834111722	131.426230316788	199.395062873221	138.418495756185	199.865587501964	NC_007793.1	273819	275324	1506	-
SAUSA300_1903	NA	23.5500083161322	0.465942813646741	0.391210436875081	1.19102858647793	0.233642362781922	0.323864671064414	12.4874304410262	28.1336729009004	19.5471086099781	24.751099255962	28.3856359889739	27.9951026999527	NC_007793.1	2070466	2070867	402	+
SAUSA300_1520	NA	100.5217721286	0.465704407891122	0.201933035327306	2.30623190076986	0.0210976779701744	0.0402517115919154	81.0120240452075	90.8681589233679	81.7589906776447	126.274875970542	99.1651109543624	124.051472200474	NC_007793.1	1670488	1671165	678	-
SAUSA300_0518	NA	121.220471854429	0.465297011727476	0.182311125722979	2.55221402359444	0.0107040742771886	0.0221674974133573	99.7716165784755	97.0921337582082	107.998516631771	139.445433212471	133.069371526365	149.945759419284	NC_007793.1	579639	580163	525	+
SAUSA300_2617	NA	138.768675130111	0.464453489954149	0.194616435042154	2.38650702780342	0.0170092822673374	0.0333442483282836	86.1206689226033	120.977383817432	142.305074728664	170.664276127829	148.368365963571	164.176281220568	NC_007793.1	2843454	2845166	1713	-
SAUSA300_1515	NA	161.902476175972	0.463935115338976	0.168767854017752	2.74895428420969	0.00597857240268072	0.0130505233618877	122.508196723372	135.995795812048	149.309240228599	181.927680135344	174.150225582726	207.523718573743	NC_007793.1	1665209	1666072	864	-
SAUSA300_0649	NA	526.575753611312	0.463750972028359	0.123679790203956	3.74960995053116	0.000177109831172768	0.000513321914989973	489.284830745683	441.657089452573	397.434838348892	658.802080983553	599.186088161582	573.089593975589	NC_007793.1	724234	724851	618	+
SAUSA300_1118	NA	218.449005769142	0.463651420125048	0.146273454436636	3.16975777943288	0.0015256606142595	0.00377597106062388	186.316840668244	175.12433627585	188.533489554707	265.247402700103	240.381204399943	255.090761016007	NC_007793.1	1223551	1223925	375	+
SAUSA300_0036	NA	17.0994669280458	0.46304722324593	0.465152778763459	0.995473410858415	0.319506069936732	0.419600654448077	9.35484548828063	20.6090950499149	13.8579108432876	12.4126206122555	23.6584306047312	22.703898969805	NC_007793.1	44101	44607	507	-
SAUSA300_2434	NA	46.4570768200733	0.462545526657396	0.279720668166272	1.65359796145792	0.0982092271748457	0.156347541028023	32.1732717213554	45.2446108475545	40.2054907481771	55.5795298137043	46.9178492759969	58.6217085136519	NC_007793.1	2621327	2622520	1194	-
SAUSA300_0013	NA	742.052645774032	0.461975571463125	0.13608316403102	3.39480327895534	0.000686779283307534	0.00180093744962571	537.733807452515	632.811918498536	701.135596828635	945.293790335626	715.112955969199	920.22780555968	NC_007793.1	17392	18330	939	+
SAUSA300s262	NA	185.482073442736	0.461961465067132	0.158903399850105	2.9071842736084	0.00364698290138234	0.0084480301816916	142.122210190112	176.167480830468	151.211945864795	223.499183476416	201.357061113672	218.534559180953	NC_007793.1	2777730	2780618	2889	+
SAUSA300_0532	fusA	15003.3996764285	0.461624519992422	0.103513640248243	4.4595525660712	8.21309288506465e-06	2.90092187471015e-05	11432.2612253132	12774.928696428	13661.6960005717	19140.3512866555	15806.2202402653	17204.9406093372	NC_007793.1	594427	596508	2082	+
SAUSA300_0012	NA	749.342883195178	0.460697715148024	0.138192579340803	3.33373700198385	0.000856876364395745	0.00221344502231438	521.105345185467	644.372444075284	725.661136877676	976.980517710228	751.439360225937	876.498495096472	NC_007793.1	16133	17101	969	+
SAUSA300_0051	NA	12.7388606575988	0.459067108442582	0.570279215789609	0.804986567513175	0.420827431220028	0.522101825830071	12.4587173171015	1.46248978662848	17.4067133779235	9.5746878156265	17.2486427409504	18.2819129073627	NC_007793.1	61738	62588	851	-
SAUSA300_2581	NA	791.981497737931	0.454402947594756	0.11168696876893	4.06854042690399	4.73085537406927e-05	0.000148482675794946	693.079203441495	718.366840103689	596.365228014747	873.559588201488	945.724876591117	924.793250075049	NC_007793.1	2798561	2800468	1908	-
SAUSA300_0327	NA	37.1614356265388	0.453189932622413	0.308227859722076	1.47030814486091	0.141478316124169	0.213583775681533	31.142651239287	30.6893580536738	32.0345076647482	50.7613274125133	35.3462147625574	42.9945546264531	NC_007793.1	379288	380232	945	+
SAUSA300_2459	NA	115.722698086227	0.453044012123524	0.187670492762512	2.41403965777843	0.0157767450667821	0.0311295222286751	108.179656402369	98.9842725938147	86.3201560782985	131.534646433509	130.860245332392	138.457211676981	NC_007793.1	2656437	2656871	435	-
SAUSA300s019	NA	10.7451182289037	0.450296231644844	0.553670284781642	0.813293116899768	0.416050022460988	0.5167038464495	11.4626919002076	9.1075126385406	6.74903342234943	10.1944536382662	12.7413440595442	14.2156737145143	NC_007793.1	1842788	1843007	220	-
SAUSA300_2182	infA	64.836013280348	0.447723430913319	0.250563797199416	1.78686400795958	0.0739594709674005	0.122658314958256	53.1513636350623	45.5492800908916	64.6149752650673	89.8519415191119	62.1083181663722	73.7402010055827	NC_007793.1	2359788	2360006	219	-
SAUSA300_1336	NA	226.134031896638	0.446120785828181	0.147285509482919	3.02895232120523	0.00245403409218969	0.0058640282104296	186.819148528087	179.554317587426	206.561829336486	280.74990467083	248.53108685012	254.587904406881	NC_007793.1	1500707	1501852	1146	-
SAUSA300_0232	NA	17.7262909293517	0.443837127639267	0.434301786780547	1.02195556442308	0.306801932087723	0.405730750426684	17.6988213635729	16.3535623329952	11.2234168523999	20.8923810788219	18.5870809312267	21.6024830170936	NC_007793.1	280497	280853	357	-
SAUSA300_0770	NA	24.2088213436689	0.442922643728343	0.372695959264628	1.18842888611478	0.234664481578977	0.324909736494777	19.7614055918055	23.6250902299269	18.5502144955674	24.7889984629201	26.8371924558754	31.6900268259181	NC_007793.1	857695	858138	444	+
SAUSA300_2080	NA	73.5612876022004	0.44160837640721	0.224095264106904	1.97062788527535	0.0487664546413951	0.0853765315000725	65.4770283444255	54.4369406780293	66.4685272736115	85.9564796458229	88.1568834771791	80.8718661941344	NC_007793.1	2242507	2243028	522	+
SAUSA300_2456	NA	135.613651750865	0.44117032971678	0.173044494521446	2.54946180713137	0.0107889327805224	0.022307922519991	111.081115228902	116.945256372662	117.197425523341	160.885054872579	159.421361408027	148.151697099677	NC_007793.1	2653766	2654671	906	+
SAUSA300_2284	NA	63.2339339648437	0.439847267055405	0.240227915024709	1.83095818406518	0.0671067847240781	0.112916485685029	46.7403347111173	58.6497292262798	56.067623246469	67.9089848494298	76.1843866475313	73.8525451082349	NC_007793.1	2456518	2457171	654	+
SAUSA300_0443	NA	49.3066837133931	0.439199637354718	0.272009347678291	1.61464905931897	0.106386714892411	0.167169267305002	40.4785519973723	45.2602008352686	40.223127903383	47.9066601265884	55.1291928676459	66.8423685501008	NC_007793.1	495104	496216	1113	-
SAUSA300_2240	ureC	40.8524527607864	0.438398959992982	0.289364766955225	1.515039182572	0.129762481679688	0.198870647128327	36.3159115666854	34.9812352741168	32.8394213423738	46.0219219359767	44.5107452687309	50.4454811768346	NC_007793.1	2406186	2407901	1716	+
SAUSA300_1783	hemE	393.771762601323	0.431486516972259	0.12273413759815	3.51561941458383	0.000438729408577503	0.00119308794274219	338.382088057343	356.376342282352	312.793997099049	450.253153238498	441.681729379829	463.143265550869	NC_007793.1	1965116	1966153	1038	-
SAUSA300s018	NA	93.4835115870933	0.430051085086493	0.239091838772056	1.79868575730221	0.0720684031554454	0.120180138228248	94.8104766008366	85.5099013832241	59.5818943242248	77.3256107183377	113.130431191373	130.542755304563	NC_007793.1	1784565	1784849	285	-
SAUSA300_1312	NA	85.7881833687329	0.429603321439268	0.218174335969814	1.96908274994684	0.0489435893882275	0.0856247776806319	90.4273273440371	64.765087482358	63.7359198645554	100.262938539514	101.987598762232	93.5502282197009	NC_007793.1	1445512	1446021	510	-
SAUSA300_0640	NA	463.865404791344	0.428409928870882	0.125584326999187	3.41133276028669	0.000646461447834402	0.00170815276783289	351.865835019354	411.812047730746	423.375096464217	489.562325508212	545.407238875612	561.169885149924	NC_007793.1	714233	715300	1068	+
SAUSA300_1914	NA	17.5167363829086	0.427181161929592	0.443437119284031	0.963341009023589	0.33537641972745	0.435916964208031	12.4900381078745	13.3492642706432	18.6547220092012	19.9711859838173	15.3857695990256	25.24943832689	NC_007793.1	2079074	2079454	381	-
SAUSA300s147	NA	48.7980433714262	0.426244433390273	0.278989116323162	1.52781742530967	0.12655787459433	0.19457470186679	49.9893422100537	29.8270395877643	44.121007817918	48.3307553177028	61.2569393549994	59.263175940119	NC_007793.1	1739246	1739574	329	-
SAUSA300_1275	NA	47.2181300096217	0.425715723307442	0.276119548022408	1.54178045834297	0.123126952341512	0.190144426719875	35.300875227887	46.8084488699357	39.4035533913778	48.8271657467713	51.7357955098193	61.232941311939	NC_007793.1	1403141	1403971	831	-
SAUSA300_2211	NA	37.9074169558613	0.425650702073286	0.314731159490471	1.35242631445322	0.176238976114489	0.255858022244103	37.3738741466288	33.6257448883631	26.5565495368816	37.3465089879539	55.0510785717777	37.4907456035629	NC_007793.1	2378410	2379300	891	-
SAUSA300_1803	NA	86.1622295380785	0.423235400333603	0.216089707379318	1.95860971568936	0.0501585109027272	0.0874345841131712	77.8941419938432	74.7468510590978	68.5518237051218	87.7139331802289	115.351648583803	92.7149787063764	NC_007793.1	1986965	1987117	153	-
SAUSA300_0936	NA	12.1590732692097	0.422185897866329	0.517848002202405	0.815269917177964	0.414917824417656	0.516091318564671	12.4646777916231	7.33278813407571	11.0330099291246	16.25848834797	13.1036659869521	12.7618094255129	NC_007793.1	1025751	1026392	642	+
SAUSA300_1683	NA	428.465700310867	0.420055509521707	0.122156980394737	3.43865334722865	0.000584615323919475	0.00155150375668882	380.920343009772	338.755209357662	378.511016716774	472.3405051033	523.261492901476	477.005634776219	NC_007793.1	1854633	1855724	1092	-
SAUSA300_1551	NA	83.3346014320539	0.41959815863395	0.227287768859903	1.84610971694031	0.0648762762435767	0.109620095772794	72.8824026118044	52.0483478973623	87.0147013994116	106.340945976846	95.3334795100248	86.3877311968743	NC_007793.1	1702434	1702787	354	-
SAUSA300_0167	cap5P	119.995347666641	0.41754738302591	0.189857108968163	2.19927178547698	0.0278586026584598	0.0518842384638341	93.4074731737742	91.9553115956367	121.541315017922	145.652447202291	138.273832657062	129.14170635316	NC_007793.1	189555	190730	1176	+
SAUSA300_0384	NA	478.583343153418	0.416974230862901	0.120413167616918	3.46286240213745	0.000534461636068395	0.00142778450296992	434.161195597415	385.55718810407	408.930668375481	506.002064638101	551.405198766758	585.443743438683	NC_007793.1	434747	435409	663	-
SAUSA300_1198	NA	191.518030348956	0.41679425389236	0.155734155736707	2.67631883269728	0.00744357964983529	0.0159467670128655	167.088397014093	156.140612032026	168.096051183226	240.541694573177	215.695417770905	201.546009520311	NC_007793.1	1319653	1320891	1239	+
SAUSA300_1137	rnhB	217.354556855593	0.416502974719766	0.146998731496904	2.833378019514	0.00460588827800872	0.0103525670664333	182.753197839995	172.723482525293	201.774070145267	251.726063130442	249.47015199081	245.680375501751	NC_007793.1	1245956	1246723	768	+
SAUSA300_2618	NA	33.9262426293349	0.416419103220569	0.324654672445683	1.2826524259873	0.199613874174271	0.284007291323698	22.8604176845165	32.3320207606586	32.2663053047976	40.132125959048	44.1285086280716	31.8380774389168	NC_007793.1	2845219	2845773	555	-
SAUSA300_1121	NA	505.439254005882	0.416395883146419	0.130423255163161	3.19265059460066	0.00140973414105628	0.00351418294627508	416.645585327109	425.985403369219	455.113662297535	668.056579274131	505.299194193124	561.535099574171	NC_007793.1	1228039	1228611	573	+
SAUSA300_0514	cysE	89.3278320759188	0.416221035580236	0.212234130120028	1.96114091237279	0.0498625873213914	0.087007372309131	67.5153920590393	93.8484456851202	69.8650980306893	96.5987944792059	102.386680861075	105.752581340383	NC_007793.1	576457	577104	648	+
SAUSA300_0235	NA	6245.19386082463	0.414520060456334	0.103579813171543	4.00193867669783	6.28255837045019e-05	0.000193180697101533	5859.12552879391	5442.62532418943	4762.69009993137	6665.77172568947	7706.12158710652	7034.8288992371	NC_007793.1	283071	283880	810	+
SAUSA300_0896	oppC	21.4501254337503	0.413459173379397	0.392548408786157	1.0532692634213	0.292217601774938	0.389248625124066	20.7635354027876	19.0072543134793	15.5690918171648	25.8544983129607	24.6478420300264	22.858530726083	NC_007793.1	984763	985644	882	+
SAUSA300_0244	NA	12.8885536941496	0.412954260736058	1.21512177780256	0.339845987685982	0.733972513683424	0.806171985790996	7.26583052571265	0	25.6077981747472	14.3699733020423	17.2730606102771	12.8146595521184	NC_007793.1	292945	293988	1044	+
SAUSA300_1005	NA	347.159054578546	0.412530854548345	0.125800672384866	3.27924204797791	0.00104086318403245	0.0026408497328907	312.362019508634	284.450755216214	295.856791418317	410.228119411105	388.7304203542	391.326221562809	NC_007793.1	1100206	1101558	1353	-
SAUSA300_1300	brnQ	41.158204214411	0.4122879186582	0.290715384637298	1.41818403994194	0.156137040280672	0.231530017503102	32.1703272962184	36.4690067870479	37.4399239432587	46.0063981078805	52.7077567473182	42.1558124047425	NC_007793.1	1429833	1431176	1344	-
SAUSA300_0517	NA	261.851151819505	0.41140673225001	0.142852062984792	2.87994953418214	0.0039773883042603	0.00910889589907629	224.298210699691	204.979480327664	243.12663557301	303.379010937185	274.834952843572	320.488620535911	NC_007793.1	578893	579639	747	+
SAUSA300_2179	rpsK	925.474460193621	0.411209113570323	0.144911746042129	2.83765205237935	0.00454466947556596	0.0102339536610561	716.026094990575	806.292414322574	860.108867788927	1314.91892906697	847.594154888524	1007.90630010416	NC_007793.1	2358842	2359231	390	-
SAUSA300_0169	NA	58.7742770203665	0.409938060038399	0.249425217117641	1.64353093394343	0.100273130509813	0.158604534340626	44.7543486694753	57.8330050483323	49.4189638847142	73.2394096704654	61.557025813564	65.8429090356479	NC_007793.1	191128	191511	384	-
SAUSA300_0956	NA	17.5747055290276	0.408448397580767	0.431547163436385	0.946474527438242	0.34390660851852	0.444827040514329	16.643024061903	14.7737720289276	13.9226058190804	20.9692914604145	21.9455069812085	17.1940328226316	NC_007793.1	1048217	1048651	435	-
SAUSA300_1599	NA	234.173805424321	0.407608797158963	0.152361554713834	2.67527328612875	0.00746683561608253	0.0159824582135759	190.305567274996	219.864033586078	194.609426345443	298.519407293903	233.562062745092	268.182335300414	NC_007793.1	1753253	1753708	456	-
SAUSA300_2407	NA	39.9977523742337	0.407359477977498	0.299935674146698	1.35815614176745	0.174414143930698	0.253512579930462	31.1523204900217	35.1379911146474	36.696565166895	49.7664226731567	36.0991700780467	51.1340447226349	NC_007793.1	2592385	2593134	750	-
SAUSA300_2084	coaA	455.174938909439	0.406497478927861	0.121498357808383	3.34570348324341	0.000820741131448907	0.00213375081706084	418.439456250061	364.327598305898	390.505788287332	481.516189406333	534.450962768811	541.809638438198	NC_007793.1	2247009	2247812	804	+
SAUSA300_2225	moaC	383.1303350801	0.406263470689648	0.12423740879777	3.27005750217272	0.00107525624386289	0.00271956772325656	316.016939964266	319.605109067204	352.209698684011	430.522098916022	457.434520870504	422.993642978593	NC_007793.1	2393409	2393903	495	+
SAUSA300_2578	NA	1435.53537051239	0.40533221997863	0.0974729230176111	4.15840838081152	3.20472718831495e-05	0.000103534053030495	1152.5284395747	1249.12746353225	1303.44006699581	1664.28610604118	1576.27607482502	1667.55407210537	NC_007793.1	2792515	2795496	2982	-
SAUSA300_2329	gltT	1239.63129550393	0.40503349590012	0.101431591182577	3.99316910222831	6.51960380965512e-05	0.000199962025706258	1007.69512035035	1063.65608748927	1128.0603024163	1502.74915420079	1399.7472019464	1335.87990662048	NC_007793.1	2504950	2506227	1278	-
SAUSA300_0276	NA	13.3484681017086	0.404283054380284	0.511252054628039	0.790770522525177	0.429077914322501	0.528754794972127	13.5063426807323	8.81003533334105	11.9706653271797	16.2501698125319	20.4489036664612	9.10469179000519	NC_007793.1	328650	329237	588	+
SAUSA300_1481	NA	65.3213527955699	0.404176067478359	0.235322903955226	1.71753816005628	0.0858808882941853	0.139376686092974	56.028195695764	51.0038791950913	61.101928113233	75.7507070772653	78.3226801052365	69.7207265868294	NC_007793.1	1634116	1635963	1848	-
SAUSA300_2126	NA	224.470206229198	0.401270427050289	0.15689478525281	2.55757657211938	0.0105404349320791	0.0218659878770785	194.050321705532	201.254775537795	186.222694850499	225.264325001413	299.859703080214	240.169417199736	NC_007793.1	2299243	2300685	1443	-
SAUSA300_0633	fhuA	303.111165413573	0.400953500983926	0.14412616190782	2.78196196774024	0.00540313714843743	0.0119450741885619	222.201139595551	256.06990616899	304.362645357502	348.443955498564	334.933076559675	352.656269301158	NC_007793.1	708131	708928	798	+
SAUSA300_2634	NA	26.2459495511976	0.399893232206796	0.375046279400758	1.06625036474362	0.286310480403856	0.384243966169741	29.0514151150991	24.772171390891	14.5906500714446	23.9721918138404	32.9795601835667	32.1097087323437	NC_007793.1	2860172	2862052	1881	+
SAUSA300_0919	murE	271.57243066452	0.398753251932125	0.138148678386976	2.8864065627552	0.0038966843124203	0.00897496776520379	236.59208352026	220.192732424317	244.616060276176	328.802714402919	287.531286394903	311.699706968548	NC_007793.1	1008620	1010101	1482	+
SAUSA300_1922	sak	361.369761987683	0.397834682862901	0.128228069037845	3.1025553597433	0.00191857660325406	0.0046814814800449	287.95623912926	303.443946979997	343.023228119045	421.9073042927	404.378762312458	407.509091092637	NC_007793.1	2088425	2088916	492	-
SAUSA300_2046	oxaA	1598.13527938178	0.397166427273194	0.101358652291173	3.91842648156226	8.91289051321223e-05	0.000268272468490848	1274.89821330501	1356.92803937921	1505.76766795212	1758.05162700501	1907.5924353312	1785.57369331811	NC_007793.1	2211426	2212298	873	-
SAUSA300_2537	NA	343.9439044963	0.397148752095998	0.129504862471845	3.06667058298556	0.00216457260539107	0.00522907220624384	306.230489971928	308.323487928109	277.291237236048	365.879915424096	389.67194826668	416.266348150943	NC_007793.1	2737718	2738677	960	-
SAUSA300s003	NA	19.5824117392495	0.395521586869741	0.420733521356781	0.940076240168037	0.347178455249396	0.447453934611323	17.7140921492187	18.0747877113362	15.2171779154314	15.0209696016975	25.6026000271337	25.8648430306792	NC_007793.1	414527	414786	260	-
SAUSA300_1062	argF	30.8916574794394	0.39503499280686	0.331059277879906	1.19324549771465	0.232773240751833	0.323029531696272	25.9505050917463	27.7563506600092	26.5304464904955	35.4424735154475	39.4714078894007	30.1987612295373	NC_007793.1	1161578	1162579	1002	+
SAUSA300_1568	udk	410.53178274124	0.394298417421178	0.126240830028568	3.12338264357061	0.00178785147800812	0.00438457908017578	331.376491836494	352.106134305464	379.892142147693	505.841687693286	434.714275086655	459.259965377847	NC_007793.1	1717226	1717849	624	-
SAUSA300_2451	NA	16.8783278077374	0.392352212827055	0.445077844959218	0.881536156586285	0.378027693155641	0.480567209085056	13.4923097243515	18.9758398097606	11.8807227673602	16.2897494628678	21.3984203103847	19.2329247716997	NC_007793.1	2647396	2648559	1164	-
SAUSA300_1677	NA	239.333537218943	0.392267997954073	0.149717004804867	2.62006308812639	0.00879135015051142	0.0185552625563494	188.808671984218	193.661160365388	236.873019490737	274.325094923335	254.966222402261	287.367054147722	NC_007793.1	1844216	1846903	2688	-
SAUSA300_0594	adh	4675.27550917026	0.392081853397083	0.111602351374267	3.51320423422089	0.000442737020038369	0.00120128980912986	4173.83943313917	4193.90685901094	3766.15261084301	4485.00741143217	5891.43617123457	5541.3105693617	NC_007793.1	667474	668484	1011	+
SAUSA300_0539	ilvE	702.000686618038	0.389097700025182	0.108386105579645	3.58992232393906	0.000330776515031186	0.000914170209003574	591.627988929546	601.627036951964	629.996759513589	822.978200930944	825.142598612677	740.631534769508	NC_007793.1	605179	606255	1077	+
SAUSA300_0568	NA	51.0366450044145	0.38773472868342	0.273311181452933	1.41865666315665	0.155999137493694	0.231467183188745	36.3540823632847	39.5900609361068	56.0718547725102	58.3432090174877	63.8930779657078	51.9675849713898	NC_007793.1	642046	642696	651	-
SAUSA300_0624	tagH	643.961584975585	0.384824027891719	0.110819378266933	3.47253372027396	0.000515570240015397	0.00138495198620544	587.694246752772	520.936257656277	565.661202478099	716.023679424895	769.991615369815	703.462508171651	NC_007793.1	696669	697463	795	-
SAUSA300_1571	NA	96.0754029692101	0.382278838128531	0.199021058439975	1.92079592544136	0.0547574403693527	0.0942932451132187	77.9050395394619	85.0653818714135	87.3512798515576	110.937577654052	112.193199358326	102.99993954045	NC_007793.1	1720055	1720693	639	-
SAUSA300_1629	thrS	751.017729379611	0.381772531647228	0.117560922886229	3.247444152992	0.00116446514274783	0.00292990554608307	577.907766272605	636.742469524561	740.404413639778	883.162642348164	839.396076800794	828.493007691761	NC_007793.1	1782553	1784490	1938	-
SAUSA300_1844	NA	104.443130913437	0.381141465544807	0.199009065718219	1.91519649705041	0.0554674490612753	0.0952499142987032	93.5929019385227	75.2554745831541	101.938270942851	107.772182185978	121.256959404247	126.842996425872	NC_007793.1	2004963	2005418	456	-
SAUSA300_1549	NA	34.0543852223651	0.38009871161708	0.322571190549436	1.17834054234557	0.238660871082786	0.329126517150593	36.3506007217596	23.4463659194178	28.4724582701195	43.0508768414444	40.163985008903	32.8420245725465	NC_007793.1	1700989	1701675	687	-
SAUSA300_1483	NA	61.4975550195713	0.380090589355036	0.252561721632366	1.50494139372515	0.132339144869159	0.201449031303774	43.5722598379772	59.7078247993993	57.405651698348	79.607621110232	71.7768326788115	56.9151399926595	NC_007793.1	1637380	1639875	2496	-
SAUSA300_0954	NA	56.9608104842797	0.379721520559983	0.251746034847029	1.50835154480473	0.131464577485684	0.200464865480058	46.8184854299144	44.3657960122489	56.6902439266615	67.6375713271616	66.5828995036877	59.6698667060039	NC_007793.1	1043593	1044012	420	+
SAUSA300_0609	NA	47.3793824020844	0.379508391410529	0.306024839904245	1.24012283293499	0.21492996483109	0.302073842683138	58.1891500138679	39.6736748687726	25.8075036509905	63.0685602723014	46.5881183270948	50.9492872794789	NC_007793.1	681555	682115	561	+
SAUSA300_1392	NA	11.6502486443955	0.379503922941004	0.527821695825666	0.719000234250224	0.472140775350632	0.570856835665959	10.3827183829523	8.77709832062643	10.997161350287	16.2753321450161	10.6749871993435	12.7941944681476	NC_007793.1	1556545	1557369	825	-
SAUSA300_0060	NA	16.6460040219843	0.379251373355801	0.444839171923456	0.852558401536318	0.393904239352843	0.496840172801633	16.6123494127237	16.0913469211485	10.997161350287	18.1900771032533	19.707668675711	18.2774206687823	NC_007793.1	67966	68790	825	+
SAUSA300_1858	NA	341.822805289009	0.377254955522435	0.131486667372068	2.86914987703594	0.00411576720840676	0.00936385347039396	277.113792595705	331.364081106075	286.069628499008	367.94912428023	406.548534378617	381.89167087442	NC_007793.1	2019593	2020744	1152	+
SAUSA300_0669	NA	363.43635601305	0.376816692739168	0.12563286842263	2.99934800080783	0.0027055808416813	0.00637086722973157	313.532182381375	342.147731931698	294.915752758339	415.578608453458	406.668093461953	407.775767091475	NC_007793.1	741807	742682	876	-
SAUSA300_0487	NA	95.2694669469134	0.3767543392771	0.199659302316266	1.8869861554475	0.0591621877953754	0.100879648858687	85.0979670928564	77.3257279535604	85.8540304523244	103.508162196177	114.456959923883	105.373954062679	NC_007793.1	545368	546663	1296	+
SAUSA300_1472	xseA	780.997466009906	0.376494592423724	0.122619375733932	3.07043312013484	0.00213748551726736	0.00516878982868146	615.389199161665	666.665312820924	755.207772005945	979.545791628859	784.836829087925	884.339891354122	NC_007793.1	1626588	1627925	1338	-
SAUSA300_1199	NA	213.562336100475	0.376210482085675	0.148906284329179	2.52649163720993	0.0115208131259648	0.0235767991589633	175.390926058271	195.540579554126	187.280926590007	230.000026683516	232.98398179071	260.17757592622	NC_007793.1	1320910	1322148	1239	+
SAUSA300_0718	NA	68.19786433225	0.37592253729458	0.241647117785869	1.5556673745544	0.119787208475301	0.185815881008742	55.0169068250112	65.7510091319635	57.6488237298371	94.8253337299869	68.2393180487235	67.7057945279778	NC_007793.1	798036	799007	972	+
SAUSA300_1972	int	45.6494213404648	0.375891790349579	0.287815038349202	1.30601858924937	0.191546236037542	0.273815061899094	36.3293652822301	36.5139694961426	45.7301165349487	65.1430094047188	44.4149225074688	45.7651448172795	NC_007793.1	2126612	2127649	1038	+
SAUSA300_0480	pth	93.1885422619982	0.375857744223848	0.207887280405038	1.80798817268446	0.0706083413788647	0.118070401077287	76.8872152473966	70.507928833526	94.8921198717534	102.263310418215	114.469073118183	100.111606082915	NC_007793.1	537225	537797	573	+
SAUSA300_2078	murA	7682.30475349911	0.375585554505678	0.104343244109583	3.59951962113839	0.000318805578428242	0.000883828279784473	5897.83106593832	6646.43103958694	7517.93940780145	8688.51162611787	8223.40341525188	9119.71196629823	NC_007793.1	2239704	2240963	1260	-
SAUSA300_2582	NA	369.391565548253	0.374825536591054	0.123294320231351	3.04008762031963	0.00236509331085826	0.00567950554232861	319.625255171981	319.454537888192	325.983157638188	404.48011462755	438.976847791059	407.829480172551	NC_007793.1	2800710	2802068	1359	-
SAUSA300_0738	prfB	191.488012853961	0.373291817481627	0.151794050628713	2.45919926331432	0.0139247306864153	0.0279301510374042	171.255697023225	157.68216289791	170.950313224183	210.788507083153	222.160264085037	216.091132810259	NC_007793.1	820261	821371	1111	+
SAUSA300_2448	NA	263.908477082312	0.372131862309609	0.142142281173867	2.61802371002068	0.00884406597523492	0.0186502801200994	217.88497102822	241.889022653218	230.70986792308	319.311712277143	266.314492474244	307.340796137969	NC_007793.1	2642563	2644455	1893	-
SAUSA300_1537	NA	192.275492158319	0.367164531443855	0.157723079757491	2.32790617586464	0.0199170862482638	0.0381796677053349	151.606954491458	181.539396389838	171.548142127483	228.737683379488	224.808278541283	195.412498020363	NC_007793.1	1686440	1687192	753	-
SAUSA300s074	NA	57577.8909688405	0.367100177003698	0.0916371656735569	4.00601845665366	6.1750826021902e-05	0.000190359098538255	51844.8373897075	53507.1154950914	45526.7227443351	63050.7178770557	64556.486839324	66981.465467529	NC_007793.1	632859	633107	249	-
SAUSA300_1579	NA	433.911240364946	0.366970428385462	0.127110358490452	2.88702221237955	0.00388906773740545	0.00896594779042189	335.237363337986	385.389879148244	415.87250189308	516.462109135292	463.314911610381	487.190677064693	NC_007793.1	1729757	1730899	1143	-
SAUSA300_0269	NA	47.126027908572	0.366909233159454	0.28043295004594	1.30836705565216	0.190748841111148	0.273158653671578	43.5972736420892	36.5235071463206	43.0006085078359	58.4308848918205	60.0260095247151	41.1778837386509	NC_007793.1	321025	322017	993	+
SAUSA300_2282	NA	361.177089418083	0.365990493410011	0.142885767547551	2.5614202148455	0.0104245182269703	0.0216626137769718	266.715218009176	353.114448206375	328.852756598848	403.470482527644	451.183927869246	363.725703297207	NC_007793.1	2454333	2455592	1260	+
SAUSA300_2062	atpF	1689.05213611639	0.365399413381445	0.120400350496272	3.03487001387725	0.00240639375426209	0.00577296244215548	1349.03464747721	1478.62501030863	1599.86052451623	2183.2945830039	1624.37220481098	1899.12584658136	NC_007793.1	2225341	2225862	522	-
SAUSA300_0802	NA	45.7677490481852	0.364438042203155	0.287343150836475	1.26830251962593	0.204689937628372	0.289698433921463	47.835258898088	26.5564306155495	44.4710370536979	52.459643246091	56.1627753660661	47.1213491096189	NC_007793.1	884801	885259	459	-
SAUSA300_0567	NA	44.2177473567429	0.363818799415667	0.287394977513085	1.26591912831567	0.205542037332222	0.290734592210142	32.2391752152493	33.9439679430677	49.1256969770148	48.6359791471701	48.8204677388204	52.541197119135	NC_007793.1	641581	642033	453	-
SAUSA300s065	NA	12.3695124999069	0.363257575390169	0.549598629529653	0.660950657211509	0.508643957803618	0.605029116228849	6.0098151735382	10.5485216908289	15.8314923458127	12.7959405175503	8.80336568929777	20.2279395824132	NC_007793.1	1075358	1075485	128	-
SAUSA300_0650	NA	1265.03384434562	0.362823199477863	0.100203863167245	3.62085041444255	0.000293636257278234	0.000825383586293691	1082.64816377038	1035.71315381435	1199.30461266801	1437.83588794168	1447.33896397441	1387.36228390487	NC_007793.1	724867	725874	1008	+
SAUSA300_2512	NA	10.0612273206069	0.360322459495106	0.585925897569163	0.614962508040658	0.538579480542589	0.634100136712679	4.16338674453534	13.3529204504988	9.33021868568512	12.3614123089862	12.1435018521745	9.01592388176127	NC_007793.1	2716696	2717073	378	-
SAUSA300s252	NA	364.647117670472	0.359634518061756	0.349617012051624	1.02865279910536	0.303642857547239	0.402256229544538	282.225492001733	234.661086028622	440.584341981007	308.732908247881	521.77578067107	399.903097092518	NC_007793.1	2439893	2441620	1728	+
SAUSA300_2563	NA	143.736759721138	0.359305247436727	0.178342416390398	2.01469316559104	0.0439368087555354	0.0778208242797239	115.431245724178	147.559754084616	116.765655807266	143.060418830944	169.271460107941	170.332023771885	NC_007793.1	2772763	2773218	456	-
SAUSA300_2579	NA	2497.52621611536	0.359129218465658	0.0913261644469968	3.93238039328901	8.41088313714742e-05	0.000254426589779129	2114.53912462409	2201.87297118777	2247.95525885759	2801.83661975874	2662.19392515466	2956.75939710928	NC_007793.1	2795707	2797566	1860	+
SAUSA300_1389	NA	42.9686574329191	0.358273818010903	0.290566955728916	1.23301638726309	0.217569650311148	0.304899515733899	30.0887462147853	42.2567051553553	41.0340974204346	46.9862666552799	55.2430949968328	42.2030341548269	NC_007793.1	1552737	1554647	1911	-
SAUSA300_1605	mreC	1282.18377109173	0.357833166904049	0.093390704201951	3.83157156766116	0.000127327324232044	0.000372152118955661	1097.41970789844	1134.97561085834	1139.78854202983	1451.47900836162	1454.52371053193	1414.91604687021	NC_007793.1	1756995	1757837	843	-
SAUSA300_1401	NA	11.9090861910373	0.357752033135809	0.519950717577956	0.688049888270751	0.49142136574231	0.59042223011274	11.416569766759	8.75807991219722	10.9668210160248	15.3315289062286	13.9912748183284	10.9902427266855	NC_007793.1	1566899	1568062	1164	-
SAUSA300_2564	estA	124.061798753653	0.357338059692236	0.181914430885239	1.96431947676358	0.0494930543886908	0.0864611901829833	101.761590350613	106.862088748421	117.406647947551	128.252073594787	140.316369885652	149.772021994893	NC_007793.1	2773463	2774224	762	-
SAUSA300s177	NA	11.1884895457516	0.356288925079585	0.560431143611826	0.635740766980578	0.524945400349727	0.621672876367248	7.27883460275033	5.89973421720063	15.7450187022695	10.4934234275921	11.398445301604	16.3154810230931	NC_007793.1	340354	340817	464	-
SAUSA300_2259	NA	2421.88567706873	0.354903537879863	0.0981562945477983	3.6156982037157	0.000299539186480232	0.00083712047155894	2263.09321990466	1964.41369116445	2146.72231548665	2526.41843641885	2802.59756310482	2828.06883633295	NC_007793.1	2428549	2429472	924	-
SAUSA300_0234	NA	251.418825040233	0.354667682709194	0.150550417483803	2.35580670340786	0.0184825324056476	0.0357122615780575	244.940661403492	182.473899987222	232.153560404723	299.913720689317	288.032716548152	260.998391208494	NC_007793.1	281209	282354	1146	-
SAUSA300_1552	NA	284.669476322249	0.353489365541476	0.144524976607486	2.44587042211751	0.0144502924252753	0.0288173321369893	242.07950541065	215.857779698117	289.167255639589	328.817969485688	303.438733567145	328.655614132307	NC_007793.1	1702788	1703372	585	-
SAUSA300_2517	NA	428.081651072053	0.35304214792639	0.144229011917458	2.44778871624271	0.0143735915181429	0.0286879837301979	410.014070154183	379.803477305066	339.383681958406	426.276868450943	576.479167509134	436.532641054588	NC_007793.1	2719713	2720723	1011	+
SAUSA300_2516	NA	23.8057753986707	0.352361074714729	0.371975017798392	0.947270805443462	0.343500803376326	0.44460600778891	21.809138377576	17.5797155900662	22.9537341586372	28.7037071912538	26.2370539599739	25.551303114517	NC_007793.1	2718911	2719615	705	+
SAUSA300_2401	NA	65.664414064392	0.351073344280353	0.253336462352817	1.38579871614146	0.165808374536697	0.243339607209216	75.0193466599055	40.6169954633863	56.0181348158325	78.0346493535659	64.8619974683976	79.4353606252643	NC_007793.1	2586930	2587196	267	-
SAUSA300_1037	pheS	80.5477818706165	0.350545736243198	0.212644095587881	1.64850914517082	0.0992482356183842	0.157690803215308	72.6572676575089	67.1781432120845	72.2432308979574	91.0127937740508	90.4854845005615	89.7097711815357	NC_007793.1	1132007	1133065	1059	+
SAUSA300s251	NA	126.270733147617	0.350103065763792	0.179308351563305	1.95251957151693	0.0508765496321863	0.0885588216657956	120.398347533855	102.203311179773	109.703344970579	149.467075671588	135.761954697072	140.090364832833	NC_007793.1	2385283	2386389	1107	+
SAUSA300_0667	NA	175.347988822468	0.348224771944847	0.160580813472505	2.16853286774806	0.0301181666752607	0.0556221934863999	157.024436817637	159.338583693297	147.310310240374	188.854715685928	216.511568802516	183.048317695058	NC_007793.1	740491	740949	459	-
SAUSA300s140	NA	69107.4746730164	0.345632275613355	0.0933120693943365	3.70404683827892	0.000212187053488722	0.000608436959293697	54489.4807672412	64314.6543547754	63803.8762670272	76301.8651245681	79877.500839626	75857.4706848608	NC_007793.1	636402	636794	393	-
SAUSA300s190	NA	272.743973950413	0.345548950123104	0.150284233682475	2.2993027389233	0.021487754413992	0.0409314692964643	200.238234882285	236.005437073728	283.515933220518	299.203243780153	310.08865468403	307.412340061762	NC_007793.1	1980759	1982843	2085	+
SAUSA300_1440	NA	44.2873475510237	0.345353609465071	0.292236890467556	1.18175911642275	0.237301294158581	0.327624521792731	29.0694729323736	38.018354812571	49.4611369672967	55.5369970554776	45.1829349830855	48.4551885553375	NC_007793.1	1594000	1594869	870	-
SAUSA300_0238	NA	25.2524890745213	0.345055989558853	0.397820595173331	0.867365827072155	0.385741599491403	0.489090473871099	30.0875397293034	13.1112429349462	22.7902935078228	22.0567657755689	23.0920220352616	40.377070464225	NC_007793.1	287365	289461	2097	+
SAUSA300_1612	tag	141.838643410315	0.34428187605538	0.174900333328789	1.96844608299389	0.0490167340182431	0.085690870509526	138.199231282936	107.265861682237	128.115821695989	167.227243146254	161.015075621714	149.20862703276	NC_007793.1	1765506	1766066	561	+
SAUSA300_0875	NA	226.612367620401	0.343705629439291	0.165438436251013	2.07754399296787	0.037751379271171	0.0677567347955907	231.309652201375	183.528646167894	184.195222953754	212.479888601276	294.681667510745	253.47912828736	NC_007793.1	959943	960209	267	+
SAUSA300_1800	NA	378.019335081243	0.341718734548132	0.128053226737438	2.66856793268316	0.00761753722547502	0.0162683735543287	329.133909229505	336.465432827538	335.426120880023	389.6458657414	468.042606638264	409.402075170727	NC_007793.1	1982928	1983749	822	+
SAUSA300_1747	NA	35.574569650322	0.341387282684801	0.314624510368603	1.08506257915139	0.277893939697091	0.375424060913892	29.1423665754723	32.6237464375208	32.6351648295283	31.3883184301995	46.167769360173	41.4900522690384	NC_007793.1	1927784	1928167	384	-
SAUSA300_0134	NA	61.3251250178598	0.33886687013698	0.242249913292461	1.39883174995351	0.161863442870256	0.2388520840893	53.9608117346526	49.5860125601717	58.4250592023612	63.2649449055378	67.5486714111209	75.1652502933146	NC_007793.1	152504	153934	1431	+
SAUSA300_0136	NA	18964.4303361576	0.336792471845079	0.0820363914919378	4.10540329383184	4.03610108409884e-05	0.000128171335868565	17228.3018290618	16408.6131571779	16645.0988257016	20757.2856691209	22052.6708778621	20694.6116580209	NC_007793.1	155169	155894	726	+
SAUSA300_2061	atpH	1240.88691230249	0.336152217861273	0.125973550583686	2.6684348921162	0.0076205546777396	0.0162683735543287	1002.82803377273	1107.16633223164	1179.82394600123	1537.10373801993	1134.52873438788	1483.87068940151	NC_007793.1	2224802	2225341	540	-
SAUSA300_1475	accC	1304.6894393487	0.335316222123506	0.095809978622173	3.49980479012345	0.000465598987051035	0.00126190866400968	1144.63378272132	1148.00409161237	1167.89089194463	1536.44393374534	1395.9831642865	1435.18077178203	NC_007793.1	1628768	1630123	1356	-
SAUSA300_0328	NA	37.9223948944776	0.335125459627634	0.312334798937785	1.0729686886231	0.28328516500773	0.38091007481339	29.0639282438195	30.6743076107996	40.2468017761589	51.7294429759852	33.7194846428534	42.1004041172489	NC_007793.1	380210	381232	1023	+
SAUSA300_1883	putP	641.945356287845	0.333881866474327	0.108547116341967	3.07591650267765	0.00209856603488541	0.00508510034449362	532.319876001741	589.049325762789	583.149775852513	730.497825220747	698.737136500952	717.91819838833	NC_007793.1	2044616	2046154	1539	+
SAUSA300_2322	NA	344.838856121732	0.332726502330156	0.129270650014048	2.57387506208098	0.0100566581057931	0.0209881848323314	320.988514035977	287.553343016129	306.305286525864	357.627204531737	385.594018014716	410.96477060597	NC_007793.1	2496132	2496755	624	+
SAUSA300_1569	NA	411.694398730091	0.330352204674471	0.130360144259734	2.53415034595441	0.0112720357639362	0.0231458836067944	374.644603516458	341.430770508643	376.339017638994	504.104811143283	401.797113450948	471.850076122219	NC_007793.1	1717849	1719117	1269	-
SAUSA300_0885	fabH	355.255764204755	0.330339170371418	0.128285609937245	2.57502903508051	0.0100231672200679	0.0209363225639867	313.503859051786	334.667143733793	297.471211660818	419.495689035511	398.663708156304	367.732973590321	NC_007793.1	971282	972223	942	+
SAUSA300s016	NA	210.500612247308	0.32897480511338	0.170640971464041	1.92787700568562	0.0538704264895108	0.0930349560827403	222.661776964752	175.226884320288	161.584368869227	198.976863881263	236.231264198995	268.322515249322	NC_007793.1	1724789	1724987	199	-
SAUSA300_0534	NA	84.7594539389365	0.32833001913618	0.218317730914661	1.50390908590252	0.132604777224944	0.201695778541142	72.6502569129355	59.8439329431921	91.3844473818961	94.8657386383344	95.4747892155906	94.3375585416703	NC_007793.1	598191	599366	1176	-
SAUSA300_1108	def	145.46988879368	0.326615828229929	0.168337394899697	1.94024523442662	0.0523498935469063	0.0906674710966076	128.909839958587	129.641779138532	128.538080791896	170.85613397514	152.433435435045	162.440063462881	NC_007793.1	1213585	1214073	489	+
SAUSA300_0984	ptsI	8977.27976256969	0.32515232065358	0.0806600929112775	4.03114240162397	5.55063992495654e-05	0.000171765013258872	7847.34255358747	7952.36075934741	8109.46068927839	10198.6705544538	9898.74734583822	9857.09667291289	NC_007793.1	1078516	1080234	1719	+
SAUSA300_2247	NA	14.693428835215	0.325116810288152	0.494982481989762	0.656824881925573	0.51129352326523	0.607455100196499	8.30739741174942	20.498743252059	11.0100524526425	13.3982296723585	13.9462839858186	20.9998662366622	NC_007793.1	2411865	2412608	744	-
SAUSA300_0205	NA	58.9078386007288	0.321739083173491	0.25834453781481	1.24538759710153	0.212989310178762	0.29969401774863	42.5732767420637	70.2552192309757	45.8534704489632	67.0010776304699	65.6547020095726	62.1092855423275	NC_007793.1	243402	244175	774	-
SAUSA300_1492	NA	219.731388238398	0.320060503080512	0.152241216706386	2.10232491571442	0.0355248234480734	0.0643323222830207	194.289627886609	217.343138760684	176.833286540061	228.444671323518	266.611808882366	234.865796037147	NC_007793.1	1646167	1646748	582	+
SAUSA300_1258	NA	10.8899489517012	0.319450840127662	0.552878296091821	0.577795949643514	0.563401890168311	0.653401697898514	9.34415077636507	12.205100383446	7.84274709263684	8.18963027404087	13.5154176307142	14.2426475530046	NC_007793.1	1385896	1386081	186	-
SAUSA300_0957	NA	416.798410085836	0.318534156763773	0.123891073713582	2.57108238080313	0.0101381207475286	0.0211399884434266	403.431701946266	352.394777447949	356.412265335586	477.051441661223	478.088327850428	433.411946273562	NC_007793.1	1048806	1049276	471	-
SAUSA300_0454	recR	510.21791581524	0.317697043256714	0.118111164578451	2.68981382404112	0.00714918915292741	0.0153704395009256	479.971952126276	465.355491784	418.860720201052	537.256556996561	598.893359906317	560.969413877235	NC_007793.1	511441	512037	597	+
SAUSA300_1680	acuA	115.539281034823	0.317452596880332	0.186522634269003	1.70195214175724	0.0887643401068875	0.143288471738167	102.837207995993	96.8106144819393	108.516680963069	115.711423552798	132.650165023253	136.709594191887	NC_007793.1	1851180	1851812	633	+
SAUSA300_0639	NA	807.939146312315	0.317158873563113	0.100860093363952	3.14454273226428	0.00166346615004042	0.00408780779061658	708.931303137628	726.001230924364	723.724877081621	911.70251257122	900.298148538816	876.976805620238	NC_007793.1	713280	713777	498	+
SAUSA300_1739	NA	9323.57165526615	0.316442437770567	0.0946979626651886	3.3415971037241	0.000832978743705216	0.00216092879657145	7821.32114844382	8382.82882858231	8710.44091515257	10585.9448755009	9428.3247100679	11012.5694538494	NC_007793.1	1922975	1923625	651	+
SAUSA300_1432	NA	17.7504381626881	0.314691437115628	0.442911363827951	0.710506577198299	0.47739005373899	0.57634085710492	11.4654943558443	21.169146193392	15.3079099091122	24.2778357054078	19.1532951194784	15.1289476928937	NC_007793.1	1587233	1587472	240	+
SAUSA300_1697	NA	552.839798094652	0.31384436204044	0.114830767166615	2.73310341630883	0.00627406293209131	0.0136463684779688	485.652068867276	457.966357658845	533.165624469229	616.340264689702	631.791212431377	592.123260451487	NC_007793.1	1871165	1872574	1410	-
SAUSA300_2290	NA	33.0211514190775	0.313641444855593	0.32793447899804	0.95641496988631	0.338862624579565	0.439594572581855	32.2047243837523	29.351307728307	26.6866337752529	40.1560253731864	27.825310225141	41.9029070288254	NC_007793.1	2462401	2463009	609	+
SAUSA300_1154	cdsA	183.162250439458	0.310415838350055	0.172405212789956	1.80050146585903	0.0717814923367018	0.119784129429634	163.021509555798	128.787905887293	196.226968198733	187.610960621664	206.834661532081	216.491496841182	NC_007793.1	1265178	1265960	783	+
SAUSA300_1535	rpsU	192.193757936426	0.309874560241831	0.173251488186384	1.78858238671213	0.0736820965330496	0.122281999931219	193.750891133825	160.284615728531	160.689100326633	179.094922749302	256.000120457645	203.342897222621	NC_007793.1	1684618	1684794	177	-
SAUSA300_0168	NA	78.0204318930635	0.307470942223264	0.230032646681962	1.33664045803188	0.181340026093913	0.261802001968178	61.4456902501807	85.0266029049409	63.8502207263786	90.0142801494132	71.7226239171803	96.0631734102871	NC_007793.1	190795	191121	327	-
SAUSA300_1702	NA	237.511481322527	0.307353239752375	0.150619848374571	2.04058922558487	0.0412916740212232	0.0734579487176386	186.701683009684	213.8437460338	235.67777880462	285.945228640667	242.830045803966	260.070405642426	NC_007793.1	1877908	1884468	6561	-
SAUSA300_0758	tpiA	1678.8281558058	0.30728994347647	0.0973160125913112	3.15765037319157	0.00159046184276383	0.00392432692975231	1420.50873060856	1507.78015631334	1573.06563460976	1892.19663803652	1738.77419758887	1940.64357767773	NC_007793.1	845808	846569	762	+
SAUSA300_2380	NA	11.5774563894835	0.303617686678572	0.53184207321579	0.570879405690384	0.568081391933028	0.657022058545931	11.4371902235619	7.37115261234312	12.0323519220725	11.4499767904915	16.2917840436891	10.8822827447427	NC_007793.1	2559779	2560252	474	-
SAUSA300_0666	NA	401.524709938786	0.302300668923391	0.12555798905786	2.40765777782635	0.016055223060729	0.0316017916134415	360.550804384234	364.34375625759	354.771425212255	418.583475499413	490.498432507369	420.400365771854	NC_007793.1	739923	740489	567	-
SAUSA300_1376	NA	17.6814820753121	0.302294892088466	0.432042789741904	0.699687390383376	0.484122552969784	0.583016374674844	17.6481854218711	13.1554374232549	16.4794455730591	21.0688721802583	22.1891017859076	15.5478500675219	NC_007793.1	1542605	1543519	915	-
SAUSA300_0544	NA	128.617544373796	0.301246644390525	0.18047015106578	1.66923251635514	0.0950713083054672	0.15245385838792	115.239696267624	108.20608677424	121.82094845649	125.43701059082	151.978963124924	149.022561028679	NC_007793.1	609260	610129	870	+
SAUSA300_0733	NA	661.234488338166	0.299879618984886	0.11073537792516	2.708074190956	0.00676748920457798	0.0146016263069389	611.49994029656	539.582142762854	624.696421931062	739.208770926995	747.552003370233	704.867650741292	NC_007793.1	813389	814255	867	+
SAUSA300_2285	galM	499.679679762524	0.298866645296303	0.11976242492371	2.49549594112414	0.0125781194257607	0.0256107423265698	419.352250142042	448.436852377243	476.569126162557	523.996432943968	597.070907305184	532.652509644151	NC_007793.1	2457407	2458426	1020	-
SAUSA300_0512	NA	431.304152778654	0.297990029298058	0.122424965407874	2.43406259748791	0.0149304127906688	0.0296042513999666	368.477180974198	385.550194764423	406.033384594851	516.37453603883	457.355470398857	454.034149900763	NC_007793.1	572968	574023	1056	+
SAUSA300_1109	fmt	333.59504274234	0.297648097115671	0.137312819448269	2.16766430338871	0.0301842373310898	0.0557017570854764	297.934725720501	268.914246117506	328.609002128736	385.009934294291	329.602213080495	391.500135112509	NC_007793.1	1214066	1215001	936	+
SAUSA300_1059	NA	27.2938938239076	0.297412473174012	0.34963010282258	0.850648930892929	0.394964399794839	0.497659251535567	22.8469616814395	24.900202977133	25.7023853983828	27.7489313724902	27.8820049547937	34.6828765592065	NC_007793.1	1158771	1159487	717	-
SAUSA300_0435	NA	187.905115572734	0.297216421941888	0.182511997581325	1.62847607763129	0.103423977686686	0.162936474600025	146.357193227243	169.436148422267	189.338804332095	261.522888864443	185.049244119299	175.726414471055	NC_007793.1	488780	489805	1026	+
SAUSA300_2316	NA	9.38591853802776	0.295864763473127	0.586057284436809	0.504839324294804	0.613671693346032	0.698743662113456	11.4328814024392	7.35795570275214	6.46403810848478	9.54977863945157	10.6092749430685	10.9015824319704	NC_007793.1	2490597	2491112	516	-
SAUSA300_1253	glcT	41.2467680931278	0.295553006114912	0.302277346247558	0.977754402650013	0.328195807789683	0.428928370028373	35.299137238818	39.4836899385901	36.6415334449562	32.5551293583413	46.8221219969468	56.6789965811142	NC_007793.1	1378770	1379630	861	+
SAUSA300_0787	aroD	44.3940590284169	0.290977865026966	0.285839645691049	1.01797588057981	0.308689418524323	0.407192870646093	45.693923362879	38.0826633767917	35.7997510906046	57.4115821499797	41.0029484629319	48.3734857273143	NC_007793.1	873731	874447	717	+
SAUSA300_0979	NA	178.235766194239	0.290342342964812	0.166895473147383	1.73966577696457	0.0819177219629048	0.133931606151227	139.224999808769	177.722623539224	164.895329677143	221.735334316799	185.617589242845	180.218720580655	NC_007793.1	1073160	1073735	576	-
SAUSA300_2541	mqo	16880.9663462119	0.289676768980752	0.0835130978652468	3.46863876907263	0.000523102292792375	0.0014005269120839	15440.649506943	14717.4024326919	15415.6043854112	19512.75281992	18176.1003123461	18023.2886199589	NC_007793.1	2744110	2745606	1497	-
SAUSA300_1322	NA	759.4456136014	0.289206176701737	0.12379305534976	2.33620679192888	0.0194804664964906	0.0374018782258295	611.323919220404	661.346667715786	776.069353623487	879.585943683715	744.698201424313	883.649595940693	NC_007793.1	1453242	1454366	1125	-
SAUSA300_1560	NA	125.402738859947	0.289081674470973	0.179837336903161	1.60746194004551	0.107953071990947	0.169301160798747	105.858490699419	121.126354434075	112.377927486873	127.454945847525	139.945455363422	145.65325932837	NC_007793.1	1709333	1710553	1221	-
SAUSA300_2362	gpmA	1142.48979124582	0.288626118584613	0.0975840246400596	2.95771894681753	0.00309924561231784	0.00724153531209848	1034.43423768207	1000.86674518515	1049.80709041118	1221.68821614499	1322.95248580346	1225.18997224805	NC_007793.1	2537650	2538336	687	-
SAUSA300_1804	NA	683.102881191914	0.288075164981924	0.10770483327	2.67467258651023	0.00748022635900682	0.0159969889389881	584.893555538285	609.175283679701	650.784910777247	749.504852531721	775.674389113108	728.58429551142	NC_007793.1	1987142	1987741	600	-
SAUSA300_0551	NA	467.070701493868	0.286631203236583	0.117758355699558	2.43406254727161	0.0149304148620549	0.0296042513999666	437.07436187091	397.700170082468	426.789851875501	494.103151857037	543.881533531986	502.875139745309	NC_007793.1	625847	626725	879	-
SAUSA300_2072	prfA	643.328099883415	0.286338381681867	0.115716679983411	2.47447802445522	0.0133431029330448	0.0268722655533738	569.831168284773	576.802620378704	591.593473737724	738.668443443257	626.878026064666	756.194867391364	NC_007793.1	2233657	2234733	1077	-
SAUSA300_0655	NA	863.898032268414	0.285626961114286	0.102972945864028	2.77380586442042	0.00554047301934973	0.0121888163407819	812.10563794935	798.27121309044	727.010329839971	932.93820993717	961.109111971124	951.953690822431	NC_007793.1	731805	732521	717	+
SAUSA300_0264	NA	186.093101914224	0.28409777471254	0.164370147205785	1.72840250825389	0.0839160861233297	0.136829526700422	199.329939866761	153.520130993487	150.19594458912	207.793560515277	212.793036192561	192.925999328141	NC_007793.1	315859	316740	882	-
SAUSA300_1620	engB	80.8068998562821	0.283174838024266	0.215601323650008	1.31341882893053	0.189041856234581	0.270874286017971	76.8812461371419	67.5384889613879	73.6585106543666	98.4599845355753	81.8020692029262	86.5010996462947	NC_007793.1	1773927	1774517	591	-
SAUSA300_0829	lipA	1356.88943104547	0.282009841987081	0.100842875811258	2.79652716880965	0.00516550677364104	0.0114615594437109	1169.96618464526	1166.42251534544	1335.71229720015	1435.56953903873	1540.12426513661	1493.54178490661	NC_007793.1	909754	910671	918	+
SAUSA300_2628	rarD	35.567769497103	0.27984684942688	0.316035067950341	0.885493028485221	0.375890777995259	0.478352602459302	30.1059727674902	33.6209846890716	32.960806184448	30.6450614164637	47.6632065541323	38.4105853710124	NC_007793.1	2854569	2855477	909	-
SAUSA300_2518	NA	1104.5716306032	0.27777863663532	0.133541520178422	2.08009191646302	0.0375171028999177	0.0673861677735364	1126.51322418404	955.184909752125	914.528983362676	1009.09475876661	1432.17821220833	1189.92969534544	NC_007793.1	2720743	2721573	831	+
SAUSA300_1063	arcC	40.6480935717525	0.275202601665075	0.318307777958752	0.864580197913785	0.387269245042756	0.490292295128936	30.1050176704289	27.7689140901273	51.2607424201932	54.5904830881072	35.3430866984219	44.8203174632367	NC_007793.1	1162602	1163534	933	+
SAUSA300_2583	NA	432.131402084043	0.275097915267828	0.121463329341933	2.26486394501338	0.0235210299149152	0.0443858687568845	422.332890683689	382.032508209484	368.720408583831	457.267824564596	465.517886087099	496.916894375558	NC_007793.1	2802061	2803569	1509	-
SAUSA300_2244	ureD	61.4580828244716	0.274434621120219	0.243340367738606	1.12778090898184	0.259412457889312	0.353320059283757	46.7212695292025	59.9698778580299	60.4754430617792	66.0618352916186	70.6277069415167	64.8923642646825	NC_007793.1	2409675	2410511	837	+
SAUSA300_1084	NA	46.2101260465774	0.272981541581733	0.300000627114078	0.909936569825668	0.362855962305988	0.463552921669791	50.0088804931337	50.9594309872122	25.5063592996372	54.7386858583085	44.1580079173398	51.8893917238328	NC_007793.1	1185036	1185326	291	+
SAUSA300_2633	NA	16.3763120392493	0.271794673435011	0.448668463940665	0.605780649363748	0.544660421006774	0.638158704109968	17.6526341654578	16.1030983623639	11.0073888673781	18.1847224006237	18.8722384350381	16.4377900046341	NC_007793.1	2859424	2860182	759	+
SAUSA300_1807	NA	33.3926641127522	0.271484833394306	0.340107568387399	0.798232261285851	0.424735719126018	0.525068697674664	41.5387018279756	26.3604791628584	22.9436179203935	28.7077804783242	44.2909736716541	36.5144316153071	NC_007793.1	1989653	1990381	729	-
SAUSA300_0345	NA	22.893310505063	0.270709116923587	0.383410522669008	0.706055522522227	0.480153609824373	0.57881203811167	22.8320880164986	16.0523598899436	22.8400814501141	24.9163399093317	21.4041620595055	29.3148317049842	NC_007793.1	396875	398104	1230	+
SAUSA300_1403	NA	27.4516842973565	0.27035264611869	0.353308105945606	0.765203632662513	0.444150296877589	0.543248949689246	18.6806903494017	27.7259030711074	28.3205303623913	32.5833371134981	27.1677434596941	30.2319014280467	NC_007793.1	1568831	1570069	1239	-
SAUSA300_0016	dnaB	816.853739824434	0.269523131764213	0.134167684002952	2.00885283044972	0.0445527435727744	0.0788541254030915	609.143146132358	764.267878428296	848.160870012972	952.778001580606	780.864513142879	945.908029649492	NC_007793.1	20787	22187	1401	+
SAUSA300_0488	hpt	104.215121378186	0.268919262231877	0.201224414061952	1.33641468648572	0.18141376859454	0.261802001968178	85.2087580884039	92.5960575021677	105.108777390705	121.347865193005	96.4202089710547	124.609061123777	NC_007793.1	546656	547207	552	+
SAUSA300_2524	NA	43.9156441294263	0.268327560008636	0.284793878534227	0.942181627602602	0.346099658503601	0.446538590284466	40.6323924508704	42.0402591756505	36.9321373305092	56.526706941019	40.8932841571473	46.4690847213614	NC_007793.1	2726149	2726427	279	-
SAUSA300_1455	NA	1255.71554108488	0.265983964972237	0.0962841238947825	2.76249036926274	0.00573622540305289	0.0125667939887858	1083.83769822264	1133.01409331127	1203.24946887089	1370.3430912075	1372.20322761316	1371.64566728382	NC_007793.1	1608675	1609568	894	+
SAUSA300_2531	NA	95.7490271950069	0.265924312796176	0.208418970995042	1.2759122239525	0.201986549430895	0.286541808706709	81.9710402366604	87.4580517179903	91.2272015347973	95.8767907374795	92.3131020517859	125.647976891328	NC_007793.1	2731859	2733541	1683	+
SAUSA300_1860	pepS	312.319307516288	0.265786664553313	0.130438366567298	2.0376417732599	0.0415857711956627	0.0739268698511303	271.906267516577	293.301507856167	285.934383680975	360.338060499545	324.377216095054	338.058409449409	NC_007793.1	2021624	2022871	1248	-
SAUSA300_2035	kdpD	245.158927507389	0.264952422034788	0.141355996302888	1.87436280712894	0.0608804361600692	0.103518103028665	232.380704308148	228.611876575302	207.724433310774	263.772095247023	256.611389200754	281.853066402336	NC_007793.1	2197524	2200181	2658	+
SAUSA300s191	NA	59.1177224662341	0.264825991499748	0.595921068688955	0.444397765768498	0.656755028485432	0.738087863645734	23.8699414592869	67.1285400429651	70.3481039450088	33.5411271334779	85.6159953808366	74.202626835829	NC_007793.1	1120085	1121312	1228	+
SAUSA300_2601	icaB	22.7047931379117	0.263801921976673	0.426210985939768	0.618946790859946	0.53595141236271	0.632234796570032	28.0311496410712	26.3197249017519	8.24325365667222	25.8537003971326	22.1813073875721	25.5996228432703	NC_007793.1	2828115	2828987	873	+
SAUSA300_1119	NA	1371.65379905111	0.263599413802882	0.11083220640104	2.37836475842646	0.0173896145828388	0.0339251498665205	1122.70511112123	1228.86533096835	1386.76789463185	1565.62668411208	1370.59172526333	1555.36604820981	NC_007793.1	1223940	1225586	1647	+
SAUSA300_0822	sufB	2555.03717971047	0.262757252737471	0.0977189571995112	2.6889076620108	0.00716862455765943	0.0153985614390149	2121.10800027694	2378.87586225972	2468.73036018787	2888.99746322191	2628.39416584781	2844.11722646859	NC_007793.1	901896	903293	1398	+
SAUSA300_1790	prsA	3825.94191908261	0.259488641146816	0.0908626418653867	2.85583421106388	0.0042923920520167	0.00972155077303051	3424.57894918933	3302.35632515556	3719.08568141263	4007.47128122258	4311.96617069482	4190.19310682076	NC_007793.1	1971557	1972519	963	+
SAUSA300_0719	NA	43.9253573036865	0.25939056381443	0.278041005125948	0.932921975652224	0.350860255055002	0.451005373201404	38.4087077277602	42.3770658834072	39.3525692923956	49.8052342338208	46.0362251676761	47.5723415170589	NC_007793.1	798994	799950	957	+
SAUSA300s129	NA	66.6699400104796	0.257218629340171	0.246245405930278	1.04456214469642	0.296225383178064	0.39372139519498	51.8842728717124	52.4965278459713	76.6711649855559	76.6885327302525	63.4378223125174	78.8413193168682	NC_007793.1	1166072	1167551	1480	+
SAUSA300_0557	NA	66.1451333417125	0.256155769555166	0.240914348313573	1.06326489621015	0.287661839722209	0.385256222325522	56.0897103259711	60.1216605170301	64.3494323966875	71.7317780786182	59.7938216228676	84.7843971091005	NC_007793.1	630185	630832	648	+
SAUSA300_1572	NA	256.015803438584	0.2550996544595	0.14579458788179	1.74971964436934	0.0801667022605399	0.131334631221966	242.701894932331	242.207270626475	216.582522819634	271.455295795166	311.304437608101	251.8433988498	NC_007793.1	1720978	1721286	309	-
SAUSA300_0020	NA	224.706388179832	0.254673007804245	0.144882108903769	1.75779473208386	0.0787824420115113	0.129416852199249	211.862595097861	187.526109999162	213.937655253209	248.761642117799	236.123077169483	250.02724944148	NC_007793.1	24952	25653	702	+
SAUSA300_1106	NA	76.5421186453019	0.254062478936775	0.239581195016152	1.06044415931579	0.288942581381485	0.386586347149275	69.5511546680731	54.0683865105391	84.1983676801918	103.440784734126	74.8072820496929	73.1867362291877	NC_007793.1	1211967	1212920	954	+
SAUSA300_2110	fmtB	86.1841252515442	0.25397668295299	0.228288912969346	1.11252307284451	0.265913315400806	0.360754738642863	60.166402085635	84.4274907143783	91.0690048796384	102.645071257184	75.9369747115354	102.859807860894	NC_007793.1	2282385	2285693	3309	-
SAUSA300_2069	NA	18.0084517263446	0.253743654156	0.428648673427839	0.591961832348274	0.553876147056358	0.646144393027229	18.7273941719658	17.7463184048996	13.0108756552994	18.1001951438883	17.8637047448918	22.6022222371227	NC_007793.1	2231288	2231707	420	-
SAUSA300_2003	rimI	36.2176454429904	0.251834493040865	0.309165363948521	0.814562439416074	0.415322817768211	0.516157813064875	38.4732330161528	30.9729137333016	29.6354443508449	43.8823222801228	39.8965372404771	34.4454220370433	NC_007793.1	2162821	2163285	465	-
SAUSA300_1158	NA	227.205154726335	0.250971456332618	0.148502436414683	1.69001574918136	0.0910249416507356	0.146644570225886	216.273262064029	182.856329897247	221.300207704192	255.685802031268	229.643637242267	257.471689419005	NC_007793.1	1274095	1274562	468	+
SAUSA300_0061	arcC	140.200223234689	0.250312740594933	0.173401651300035	1.44354300387728	0.148867567454587	0.221972994426132	114.191886348803	141.770677643241	129.070779119788	156.108249670325	145.478723361595	154.581023264383	NC_007793.1	68890	69819	930	-
SAUSA300_1567	greA	216.77710658974	0.250128067441446	0.148921994485414	1.67959117325644	0.0930368862345123	0.149488312563809	192.340787652995	193.095390612992	208.220042880799	246.190092061616	247.673384187162	213.142942142873	NC_007793.1	1716722	1717198	477	-
SAUSA300s278	NA	202.495856589493	0.248829101637508	0.150412941900188	1.6543064612261	0.0980652608442558	0.156323767780021	181.852135121763	174.939878497003	197.354979900736	220.700099820736	209.139959455239	230.988086741483	NC_007793.1	834340	834885	546	+
SAUSA300_2457	NA	14.0223593434939	0.246057655921135	0.497055929181739	0.495030119299047	0.620578859925372	0.70561359812256	13.5059334999213	13.2130116462479	11.9683185269271	8.6035282914686	20.452532019901	16.3908320764976	NC_007793.1	2654776	2655369	594	-
SAUSA300_0934	NA	12.7232944073175	0.245917630570881	0.5277509898292	0.465972845736337	0.641234937409888	0.724152650037782	11.4128299648525	14.5702698001395	9.11788606725604	18.2196769423875	7.42125128169241	15.5978523875772	NC_007793.1	1023467	1025431	1965	+
SAUSA300_1855	sgtB	3784.48015211253	0.244759625391638	0.103794498800415	2.35811751316688	0.0183678773897452	0.0355474176640198	3045.3331873033	3467.4790371852	3879.0809281966	3977.63629473499	4211.84783100964	4125.50363424542	NC_007793.1	2017412	2018221	810	-
SAUSA300_1140	lytN	43.5430657414514	0.243307470091824	0.283290609880158	0.858861753994429	0.390416792305233	0.493468903367543	34.2500193095815	39.4133488540266	45.6980237218863	47.9100422239883	43.6175553078273	50.3694050313983	NC_007793.1	1249122	1250273	1152	+
SAUSA300_1404	NA	12.4567528788604	0.242607923799476	0.518409770169172	0.467984860162467	0.639795416562756	0.724123554317094	9.33844642751966	10.2032788966386	14.5960601995024	10.5465144478619	18.1332290772513	11.9229882243885	NC_007793.1	1570074	1571765	1692	-
SAUSA300_2394	NA	194.848067632347	0.242245187921166	0.15617940719708	1.5510699667049	0.120884917619433	0.187039690543989	196.349701592781	155.596578482044	182.256594531676	198.848226181885	219.283477091047	216.753827914648	NC_007793.1	2577799	2578398	600	-
SAUSA300_1622	tig	3529.11884301196	0.24212514496124	0.0836316116425685	2.89513905335287	0.00378990606738345	0.00875399656937093	3233.71159639241	3243.24141674888	3224.01411362533	3902.67157621339	3765.62718612852	3805.4471689632	NC_007793.1	1776084	1777385	1302	-
SAUSA300_0687	NA	541.636742995618	0.24165268101023	0.11273691839019	2.14350972565929	0.0320721909831249	0.0587719431815672	468.024891339388	509.09836541565	512.27625369721	607.672201098525	586.384596672403	566.364149750531	NC_007793.1	762589	763938	1350	+
SAUSA300_0716	NA	4668.93129712915	0.239086346921132	0.103938777604085	2.30026129258361	0.0214334212010626	0.0408600940756685	3730.84842397649	4457.77966595092	4661.01373398062	4813.18872775624	5330.18722589405	5020.5700052166	NC_007793.1	794134	796239	2106	+
SAUSA300_1882	gatC	51.2114925089205	0.238806938545661	0.287426680590431	0.830844715094314	0.406061358504956	0.508205925442927	35.4204344547629	37.4087323580075	66.9244582685753	59.5467382715972	50.643659291853	57.324932408727	NC_007793.1	2043947	2044249	303	-
SAUSA300_0515	cysS	429.170522114467	0.238794775580611	0.134536423647622	1.77494517177045	0.0759069406745504	0.125373222395662	341.410724152548	379.216886243048	459.230266540931	439.964892077966	470.330840722135	484.869522950176	NC_007793.1	577088	578488	1401	+
SAUSA300s136	NA	54.8805847948796	0.237843337047247	0.26228810418157	0.906801845967817	0.364511593551634	0.464603677630515	61.4617762560379	38.8989923106884	49.9515347501984	52.9360869489011	65.120927502359	60.9141910010931	NC_007793.1	1084071	1084374	304	+
SAUSA300_0821	NA	573.726010633463	0.237178100792628	0.134877884971881	1.75846545074513	0.0786683451507236	0.129317096540165	454.400076434021	553.087745237528	572.334519025691	663.958615368815	525.982919537718	672.592188197003	NC_007793.1	901281	901745	465	+
SAUSA300_0588	NA	11.563076788913	0.237026004842642	0.529930140968226	0.447277832526333	0.654674470390599	0.736091063460057	11.4266488954477	10.269109859548	10.1173723933946	10.5187222791702	10.64342706692	16.4031802389975	NC_007793.1	661865	662491	627	+
SAUSA300_1252	NA	852.018562938165	0.236677727226048	0.104232972619639	2.2706608214055	0.0231675184798788	0.0438211532215039	732.611936595616	804.98337868715	809.657858053712	957.630321655821	923.511890381641	883.71599225505	NC_007793.1	1376819	1378279	1461	+
SAUSA300_2060	atpA	4968.90155294502	0.234561373327968	0.122339415756614	1.91730009398289	0.0551998180097869	0.0949248822127138	4188.04802653408	4581.47381982519	4926.61575627604	6209.06435996832	4398.11411669546	5510.09323837105	NC_007793.1	2223272	2224780	1509	-
SAUSA300_1122	plsX	1323.83865283234	0.23442821632984	0.119962494101035	1.95417924649348	0.0506800227791598	0.0882801547044602	1101.35746823177	1285.67511452268	1262.63066976708	1625.5034680932	1227.60767628455	1440.25752009477	NC_007793.1	1228616	1229602	987	+
SAUSA300_1854	recX	111.302863499107	0.234328447383042	0.190510602628684	1.23000213190109	0.218696306517646	0.306124292716497	97.598587546536	96.5538468449523	111.812981296113	132.114176791897	110.0276215948	119.709966920343	NC_007793.1	2016333	2017151	819	-
SAUSA300_2565	clfB	1023.15354278772	0.233587492913594	0.135450744536038	1.72451981503465	0.0846140449689836	0.137689611121456	838.226375345991	977.035098327879	1005.78973042814	1352.44600400229	963.763351063716	1001.6606975583	NC_007793.1	2774340	2777039	2700	-
SAUSA300_0680	norA	269.521583717758	0.232066102032331	0.135326128099129	1.71486545349423	0.0863698977553065	0.139982784121142	258.429048900593	235.005558173438	249.491232500646	281.718270028483	292.997560135082	299.487832568307	NC_007793.1	754417	755583	1167	+
SAUSA300_0486	NA	452.688159008792	0.231340049127295	0.1214570034873	1.90470736544628	0.056818121041688	0.0973623106676167	427.694492605147	414.60149538169	407.696836722401	455.039440167301	536.08301110605	475.013678070164	NC_007793.1	544787	545188	402	+
SAUSA300_0819	sufD	3365.25428482993	0.231031287145495	0.112272029227273	2.0577813435421	0.0396111277525769	0.0706238134985238	2712.73853381594	3171.69276575272	3403.85562267507	3930.49603427144	3230.45017059722	3742.29258186721	NC_007793.1	898628	899935	1308	+
SAUSA300_1878	rumA	328.310282148164	0.230461410367692	0.129259442838792	1.78293674571315	0.0745966006429612	0.123461450381076	281.228279376449	300.488897243463	324.153371419103	351.764744583778	348.384385766218	363.842014499973	NC_007793.1	2037890	2039251	1362	-
SAUSA300_1249	NA	501.789518259061	0.230316148496013	0.116623593186174	1.97486753926664	0.0482831819928977	0.0846527857950732	478.915417448703	454.945269788758	451.832316677558	527.764904904735	583.513123250752	513.76607748386	NC_007793.1	1371362	1371970	609	-
SAUSA300_2402	NA	97.7474761943407	0.228717556054469	0.212639389522802	1.07561236216746	0.282100656331067	0.38016122930488	112.545684651272	69.3108463725188	86.5965464275137	109.800014939818	96.7776915453167	111.454073229605	NC_007793.1	2587196	2587453	258	-
SAUSA300_1022	NA	49.823625905826	0.227819449171463	0.27196178045942	0.837689210544995	0.402205274674716	0.505094333614896	44.7516309369109	57.8040517620963	36.3426282164335	52.3303481177159	52.6707648831301	55.0423315186693	NC_007793.1	1118574	1118963	390	-
SAUSA300s155	NA	260.282692510844	0.226915442228317	0.136938789397327	1.65705745776621	0.0975078590554855	0.155640014816496	232.376457044836	251.88452033812	235.937435071997	289.681573433253	269.016511705506	282.799657471352	NC_007793.1	112883	115708	2826	-
SAUSA300_1892	NA	174.802183272942	0.226836006243132	0.164928583601232	1.37535896622735	0.169020183829061	0.247005974317137	140.247480707543	179.069364301386	164.751634939453	195.990002501828	170.202089523851	198.552527663591	NC_007793.1	2057051	2057653	603	-
SAUSA300_2077	NA	1682.30214406343	0.226820897280427	0.11739665514159	1.93208994759571	0.0533484048583411	0.0922649428777733	1313.21667538252	1571.99501245848	1764.8897893551	1922.05399796497	1691.45909224787	1830.19829697165	NC_007793.1	2239280	2239615	336	-
SAUSA300_0003	NA	111.645154860016	0.226612141358771	0.198997606680463	1.1387681748487	0.254799859051085	0.34762390680224	90.6675155707136	96.6559877729531	120.320364997619	136.58215292072	105.418597505233	120.226310392859	NC_007793.1	3697	3942	246	+
SAUSA300_0554	NA	195.356055454158	0.224713326494473	0.153827537063522	1.46081339390931	0.144066659089224	0.216546845516868	183.795073369766	159.567065590697	195.381152395962	216.302487502156	204.312494361934	212.77805950443	NC_007793.1	628055	628813	759	+
SAUSA300_0543	NA	43.3210643429698	0.224144008082499	0.298367224069261	0.751235356972277	0.452511025059495	0.552081678609847	50.9488489571315	29.4891027153096	38.8813380366094	40.0723210995427	57.0122367112947	43.5225385379309	NC_007793.1	608643	609113	471	+
SAUSA300_1223	NA	434.00027235691	0.223780970778951	0.125402117379673	1.78450711562885	0.0743412996038922	0.123207229097285	404.905711789731	416.794529959487	381.097864842041	418.420035632419	509.264861521829	473.518630395953	NC_007793.1	1340003	1340857	855	-
SAUSA300_2336	NA	14.0711455777089	0.223336111915327	0.477913608069952	0.467314820386192	0.640274654649927	0.724123554317094	11.4227845786004	11.7140628296247	15.5984018334357	15.3117829514039	13.9457560497055	16.4340852234833	NC_007793.1	2510801	2511541	741	+
SAUSA300_1069	NA	121.1227252113	0.22279699344943	0.192899617561584	1.15498929580978	0.248094809923552	0.340392822448906	105.933018879786	93.7717315416003	134.071176218002	118.635656861656	131.986621853581	142.338145913173	NC_007793.1	1168847	1169542	696	+
SAUSA300_0759	gpmI	3490.98379615184	0.221727099633888	0.106147813693729	2.0888522515748	0.0367210251579021	0.0661033016029694	2832.83686002192	3463.0111211059	3374.98289901328	3910.29509487577	3433.36980011552	3931.40700177866	NC_007793.1	846572	848089	1518	+
SAUSA300_2344	NA	142.970801182848	0.22150751637885	0.177472285652276	1.24812454837513	0.211985449651055	0.298628339828201	123.52767708073	130.035875940901	141.827450043731	158.044707383967	132.373161586265	172.015935061494	NC_007793.1	2520790	2521767	978	-
SAUSA300_1536	NA	437.429119999106	0.220265242109698	0.123483091120381	1.78376845049147	0.0744612981433333	0.12332175352105	361.137293998878	409.908015982155	441.055609928426	464.857986020274	479.315589630484	468.30022443442	NC_007793.1	1685087	1686433	1347	-
SAUSA300_1473	nusB	400.176919658388	0.220001259223707	0.133619168230575	1.64647978382915	0.0996650188876656	0.158042107830375	340.32054224116	383.878189907255	384.859114189412	492.856733181397	392.194618514384	406.952319916719	NC_007793.1	1627942	1628331	390	-
SAUSA300_2229	modB	122.039784731664	0.218897591220961	0.182658228864664	1.19839983438768	0.230761396918124	0.320604853631086	118.404312602073	111.398150469926	108.41368050988	132.009108773867	118.821582008982	143.191874025256	NC_007793.1	2396222	2396893	672	-
SAUSA300_2064	atpB	3007.98019820706	0.218222435345702	0.1017449551212	2.14479858078223	0.0319689547402896	0.0586379843570943	2561.8994352404	2804.46208871522	2975.32837191662	3511.918478515	2969.13564243311	3225.137172422	NC_007793.1	2226315	2227043	729	-
SAUSA300_0137	NA	272.789342812623	0.21730984738507	0.137362043518777	1.58202252833669	0.113644427661671	0.177651902080147	267.906422287878	245.947366011096	243.091347262183	272.766695190114	309.328616406773	297.695609717692	NC_007793.1	156086	156841	756	-
SAUSA300_0997	NA	44.2712292346134	0.217174429536449	0.282661827001802	0.768318919608004	0.442297737150966	0.541529771155528	39.5942855143484	48.0671647649877	36.0057099343149	41.4339722196834	50.4976212904491	50.0286216838969	NC_007793.1	1093586	1093861	276	+
SAUSA300s186	NA	71.6400433708181	0.216725692067814	0.26610644967893	0.814432315824378	0.415397332016718	0.516157813064875	64.3274358252757	59.7410645750938	73.8595294864926	79.5896180143771	48.6479045022969	103.674707821373	NC_007793.1	241413	243338	1926	-
SAUSA300_0390	NA	24.7714799050504	0.216599802789732	0.369237931401341	0.586613087034927	0.5574635912555	0.649391481544267	18.7061077352465	29.4100330143751	21.2188245853665	25.7927178113331	25.318272525573	28.1829237584083	NC_007793.1	441501	442037	537	-
SAUSA300_1141	NA	59.9828140863975	0.215674815875751	0.258479591311968	0.834397852383809	0.404056827056977	0.506395194519201	46.7015468915496	75.8797997149872	45.677034116478	64.2088989743211	64.2160990526816	63.2135057683673	NC_007793.1	1250301	1251545	1245	+
SAUSA300_1607	NA	44.0467546549093	0.215020547035574	0.282756638562246	0.760443850686957	0.4469893201816	0.546170006454875	48.9680483542782	33.0038215865076	39.7212628828166	47.1497626331328	48.9429525012324	46.4946799714883	NC_007793.1	1759177	1759461	285	-
SAUSA300_1327	NA	748.421350438855	0.214699038280774	0.153570027769008	1.3980530016164	0.162097151710253	0.238905960215293	564.204113848746	703.743015844146	809.359311490466	922.306605946324	632.17442585881	858.740629644639	NC_007793.1	1456811	1488076	31266	-
SAUSA300s174	NA	748.421350438855	0.214699038280774	0.153570027769008	1.3980530016164	0.162097151710253	0.238905960215293	564.204113848746	703.743015844146	809.359311490466	922.306605946324	632.17442585881	858.740629644639	NC_007793.1	1456811	1488076	31266	+
SAUSA300_1177	cinA	177.405115751132	0.212494109669359	0.163824540736739	1.29708350601043	0.194602456030282	0.277692432839442	182.666769651101	163.492410061147	147.147636384474	207.929583252109	190.106703322794	173.087591835169	NC_007793.1	1294877	1296028	1152	+
SAUSA300_1911	NA	194.617819503544	0.212363748156379	0.151430261416987	1.40238645941185	0.160799874593198	0.237427237135478	176.492423666004	175.464832678346	188.678917030497	197.25415858553	217.705424359504	212.111160701383	NC_007793.1	2076631	2077503	873	-
SAUSA300_1895	NA	157.512119065408	0.212198671739007	0.170235281877464	1.24650230785736	0.212580042463653	0.299291948221634	143.236249951364	140.184940649001	153.613143103459	168.619514975374	148.081423479842	191.337442233408	NC_007793.1	2060391	2061467	1077	+
SAUSA300_1979	NA	227.096263409711	0.211665365683575	0.14585095745932	1.45124426586375	0.146711854737957	0.219433841993871	224.158960713177	213.00236605331	194.532129763829	258.774428006166	233.863841052666	238.245854869117	NC_007793.1	2134870	2136177	1308	+
SAUSA300s273	NA	22.3207917765032	0.210100530291693	0.387395837455342	0.54234070162386	0.587583821540173	0.676670912353536	18.7340447891375	25.2066826070738	18.6472446746856	19.9753138060419	24.3000686434001	27.0613961386802	NC_007793.1	228412	228796	385	-
SAUSA300_1493	NA	13.9789836553317	0.209979574116078	0.496755456244951	0.422702099144205	0.672512623863614	0.751214455607583	17.7171212116874	13.6647840272675	7.71522092717221	14.8209388072762	17.5177307648742	12.4381061937127	NC_007793.1	1646762	1646980	219	+
SAUSA300_0762	secG	264.892911064494	0.209122505654128	0.13850937630795	1.50980757569208	0.131092531433437	0.200212426894734	265.764365581837	233.149546270208	237.753243414097	269.316413003501	294.284379078683	289.089519038641	NC_007793.1	850388	850621	234	+
SAUSA300_0773	NA	72.0671873026947	0.208290197510826	0.245878597930589	0.847126180415371	0.396924793909573	0.499406672554564	45.6572802242206	78.7363710744061	76.6607326216125	78.6091671864581	68.3886780361311	84.3508946733396	NC_007793.1	862170	863696	1527	+
SAUSA300_0219	NA	51.3551872064675	0.207382469022549	0.279350895753851	0.742372665256401	0.457861576391014	0.556647566279692	38.408162892156	42.37369813647	61.3105878572564	60.3429143291612	44.3957608886221	61.2999991351395	NC_007793.1	259023	259991	969	-
SAUSA300s049	NA	66287.5405021424	0.205949143733787	0.0857498923173686	2.40174230157105	0.0163171987655445	0.0320653468036612	61033.0642511941	60581.6433855721	63077.6104030321	68065.3689675461	76176.2145492814	68791.3414562284	NC_007793.1	690548	691421	874	-
SAUSA300_1036	NA	189.497720839296	0.20331424018362	0.158999617013091	1.27870899315991	0.200999551608372	0.2853086781178	185.87985814268	147.890043224012	192.686140295383	196.182219064862	203.443970607469	210.904093701369	NC_007793.1	1130886	1131626	741	+
SAUSA300_2492	NA	28.3456067218436	0.203305873281742	0.351168813078478	0.578940571343698	0.562629273397328	0.653367279784428	22.8555208203238	23.4862759972897	32.2170747909528	37.2840424091035	27.819545601103	26.411180712289	NC_007793.1	2695273	2695872	600	-
SAUSA300_1091	pyrR	94.1364981870347	0.202893608960598	0.200464112597947	1.01211935807943	0.311480987664032	0.410173061472799	85.2208797691882	83.8441862414976	93.2148086176115	99.3364261275236	107.771535979577	95.4311523868096	NC_007793.1	1193548	1194075	528	+
SAUSA300_1631	NA	776.116981846878	0.201764057874469	0.110737292589644	1.8220064185797	0.068454011746355	0.114864314723974	653.765216462326	755.516719514995	756.862606287141	871.303021566168	783.335603374344	835.918723876296	NC_007793.1	1785823	1787223	1401	-
SAUSA300_2616	NA	34.0211458624929	0.201361213096111	0.342802214834022	0.587397643255036	0.556936676271726	0.649089738627413	22.8416256286033	46.8070972366877	26.5735117173367	28.7222012395656	35.3127984323834	43.8696409203807	NC_007793.1	2842624	2843457	834	-
SAUSA300_1788	NA	274.346008990442	0.200169617479342	0.143879398211271	1.39123196210076	0.164155097992544	0.24149836213475	280.034974709272	219.830685198835	264.397883978331	271.760052407017	314.60668101462	295.445776634576	NC_007793.1	1969697	1970062	366	+
SAUSA300_0225	NA	368.242429797352	0.197884169915464	0.123903721316642	1.5970801184394	0.11024784932013	0.172564947611548	353.908242538177	329.859513775879	344.503517063876	384.259812923415	381.090496533533	415.832995949234	NC_007793.1	268835	270019	1185	-
SAUSA300_0799	int	58.7514464540071	0.197488766507857	0.247301627694032	0.798574470978395	0.424537195450862	0.525068697674664	49.8157603291386	59.8335003830973	54.8185012131086	69.9564740366115	57.6245992672915	60.4598434947951	NC_007793.1	881996	883216	1221	-
SAUSA300_1618	hemX	145.581636102861	0.196514208678822	0.170825201140273	1.15038183691325	0.249986637663918	0.342406796528928	138.092361086128	125.816399355848	142.062959732492	170.406030602156	144.509319471432	152.602746369108	NC_007793.1	1771527	1772342	816	-
SAUSA300_2255	NA	267.192987087864	0.196371403359914	0.134739718918019	1.45741289158688	0.145002440628696	0.217413931709981	250.134235198841	245.267638358172	251.376999112437	280.7393044655	278.953248931317	296.686496460916	NC_007793.1	2421826	2422950	1125	-
SAUSA300_0702	NA	297.238574121942	0.196084943252715	0.142657538656513	1.37451511570548	0.169281820846251	0.247090272235221	274.036456208021	265.871857543559	289.998607262127	334.311181170359	270.548674843854	348.664667703733	NC_007793.1	775667	776671	1005	+
SAUSA300_0536	NA	1371.09012384422	0.196037429793829	0.118524363367375	1.65398424614353	0.098130713659833	0.156325259170135	1397.39214032837	1264.74502618138	1173.21416363201	1365.48661734135	1690.79787916741	1334.90491641482	NC_007793.1	600990	601868	879	+
SAUSA300_0090	NA	21.7233127854456	0.193735524244044	0.414515709552739	0.467378002279053	0.640229458131049	0.724123554317094	17.7105551340241	11.9811936956572	30.1945891485141	21.7243586244347	20.0834720873035	28.64570802274	NC_007793.1	98968	99264	297	+
SAUSA300_2232	NA	59.9618227759361	0.193190386008233	0.250721929989355	0.770536450546769	0.440981741576963	0.541012030299231	53.9949268260308	54.1571297387729	59.6123609682318	67.0003070497025	73.859038464127	51.1471736087514	NC_007793.1	2398948	2399718	771	-
SAUSA300_2306	NA	10.8784557915534	0.191509816070082	0.538564631841422	0.355593005458389	0.722145382559836	0.796073223501007	11.4251875954288	8.79551196303005	10.1077102762518	12.4351059205696	10.6518071453756	11.8554118486644	NC_007793.1	2479034	2479699	666	-
SAUSA300_1682	ccpA	2004.57504001862	0.191038285064022	0.0926455761961305	2.06203353584412	0.039204543274571	0.0700019221475944	1900.6397945558	1827.67004762595	1887.49662949126	2058.4758263206	2276.01079624608	2077.157145872	NC_007793.1	1853104	1854093	990	-
SAUSA300_2326	NA	286.056079729148	0.190747577261487	0.138752991711902	1.37472767187279	0.169215888910651	0.247090272235221	239.662398759335	297.185311063395	266.187367557665	300.1649874054	291.952077667723	321.184335921369	NC_007793.1	2501327	2503432	2106	+
SAUSA300_0929	NA	2072.31946797389	0.190200715044761	0.124129764106056	1.53227323369642	0.12545502331081	0.193280288314087	1900.94288765399	1815.89796629021	2089.86046864777	1782.21789157496	2399.13285429846	2445.86473937794	NC_007793.1	1019846	1020064	219	+
SAUSA300_0887	oppB	181.955080852437	0.189303403744293	0.160008729070923	1.18308172837487	0.236776758474101	0.327460094624856	153.640589372762	168.082300513783	187.661305221518	199.203847039525	179.173106018922	203.96933694811	NC_007793.1	974149	975075	927	+
SAUSA300_0599	NA	42.0520777625412	0.188536352329821	0.284950013266849	0.661647108446563	0.508197409174467	0.604794853845646	35.2947444261458	39.4561149193239	43.015502446371	47.8888529183548	42.7461060767384	43.9111457883137	NC_007793.1	673270	674220	951	+
SAUSA300_1015	ctaA	852.787955361339	0.183664930954495	0.103892636289845	1.76783396315112	0.077088665242758	0.127151692228184	845.928819121762	792.945101054008	757.122562647546	931.228085006383	918.89839274105	870.604771597283	NC_007793.1	1112527	1113597	1071	-
SAUSA300_1695	NA	692.020161624187	0.182411826298854	0.112272256719288	1.62472752957068	0.10422062873973	0.1640848495363	680.201187343912	645.858479321264	618.592666989573	797.105797638657	678.27874204076	732.084096410957	NC_007793.1	1868972	1869697	726	-
SAUSA300_0095	NA	8.92359143724586	0.18141142441576	0.5982670212895	0.303228187348096	0.761715969224688	0.829500131879289	10.3842467646868	7.32097973287821	7.34003496842832	10.5271804568531	10.6648054009201	7.3043012997086	NC_007793.1	103051	103794	744	+
SAUSA300_0473	purR	452.258787970309	0.180521429416256	0.119285545456243	1.51335544240333	0.130189396683134	0.199272841543419	432.959356569111	390.580875267876	446.301464799148	500.705806579024	462.309061017721	480.696163588975	NC_007793.1	531708	532532	825	+
SAUSA300_1490	efp	740.130491074328	0.180357109016478	0.108487566539117	1.6624680114974	0.0964189720692073	0.154104992957579	724.244919734308	653.945001963313	702.399295534289	784.513107167218	836.064637931841	739.615984114999	NC_007793.1	1644418	1644975	558	-
SAUSA300_0913	NA	715.139880318465	0.18008353815552	0.105428528777668	1.70811013151182	0.0876159093423195	0.141623314433916	698.530614963798	658.547737202829	654.647334241183	742.514236887963	792.272623619945	744.326734995069	NC_007793.1	1001133	1002218	1086	-
SAUSA300s271	NA	26.1450665539994	0.179956482377079	0.360924589242425	0.4985985652981	0.618062216073619	0.70338444418429	26.9386265747564	18.3182417975464	27.6030356389309	28.9446339796852	23.8509428997806	31.2149184332971	NC_007793.1	169903	170079	177	+
SAUSA300_0440	NA	50.9750798622274	0.179745542398113	0.266224683025064	0.675164828278491	0.499571049699018	0.598053682520119	43.7091148406455	44.4421303979163	54.9490312776305	53.2958856652698	61.6110488085777	47.8432681833246	NC_007793.1	493286	493681	396	+
SAUSA300_1207	NA	15.1630199319942	0.177353942693422	0.474518044656223	0.373755950254559	0.708585894733558	0.783616441323328	10.3896783438047	11.7473621604417	20.2601261913088	13.3821266651152	18.8115656928419	16.387260538453	NC_007793.1	1328687	1329271	585	+
SAUSA300_1995	scrR	115.900580868995	0.176423791888316	0.193415118913629	0.912150988398689	0.361689240311347	0.462710152731993	106.922313996853	125.675032705994	95.1832394557996	137.919896404862	120.839953716933	108.863048933528	NC_007793.1	2152656	2153606	951	-
SAUSA300_2493	NA	1048.40570279051	0.176268009436581	0.116708523946138	1.5103267822831	0.130960061052664	0.200199512889972	909.400228833875	940.710398057067	1102.05197574647	988.150204049941	1168.97077494453	1181.15063511119	NC_007793.1	2696111	2696302	192	+
SAUSA300_2323	cobI	574.653190276385	0.175464175249916	0.115163226340965	1.52361288255695	0.127605443140448	0.195936621501461	544.996396687522	556.792638973797	518.043752521356	666.601582624703	586.089561062871	575.395209788064	NC_007793.1	2496801	2497745	945	+
SAUSA300_0065	arcA	182.395101131805	0.175405390906611	0.180932001006074	0.969454767157101	0.332318338196652	0.432884977474262	139.067630265309	164.897934990238	209.209364305314	203.165799458083	214.046479401118	163.98339837077	NC_007793.1	73113	74348	1236	-
SAUSA300_0297	NA	15.8807954795308	0.174269206523369	0.466856005741143	0.373282563317813	0.708938152579349	0.783648331979818	14.5403652266467	17.5856340431323	12.8593312174095	22.9600069966669	16.3926283579069	10.9468070354222	NC_007793.1	348870	349553	684	+
SAUSA300_0319	NA	72.8681897957703	0.172622903450526	0.237784356016798	0.725964089236935	0.467860785480299	0.566530076571097	56.03955100844	86.0746824761084	64.8424937477058	79.5497843049048	85.6419611981058	65.0606660393575	NC_007793.1	370684	371997	1314	-
SAUSA300_0937	NA	118.982777425514	0.17184117132064	0.196430283951923	0.874820154323553	0.381671769234866	0.484497008417738	114.603684463431	133.393804642997	89.7445975357605	111.364912608283	133.276896623244	131.512768679369	NC_007793.1	1026480	1026770	291	-
SAUSA300_0014	NA	2220.9720580365	0.17016770903148	0.119845414321159	1.419893368431	0.155638726866555	0.231073918626019	1805.3009802783	2124.33743649963	2339.63849729265	2564.18367361929	2049.92249684756	2442.44926368153	NC_007793.1	18345	20312	1968	+
SAUSA300_0106	NA	131.742582969182	0.16981602178137	0.182248867691567	0.931780942906935	0.351449745237958	0.451278607690287	133.866993276899	125.437350360731	113.214524679077	119.814563325008	144.14203596526	153.980030208118	NC_007793.1	117122	118510	1389	+
SAUSA300_2527	NA	41.6196535986097	0.169781188127819	0.290454468425102	0.584536326978901	0.558859532164219	0.650704779641471	36.4684208684788	40.5566702704584	40.7433033467247	41.4339722196834	52.1007203790348	38.414834507278	NC_007793.1	2729072	2729347	276	+
SAUSA300_1909	NA	633.157038521043	0.169501162776112	0.114802000990515	1.47646522981874	0.139819042756837	0.211210436782928	612.013088859226	561.25754347036	613.778606230895	605.876047979044	713.595454038761	692.42149054797	NC_007793.1	2075262	2075825	564	+
SAUSA300_2627	NA	1111.64859846788	0.169430230382188	0.102812925755686	1.64794678428669	0.0993635918197541	0.157770631048011	1088.5616622282	1010.71083922714	1039.82436150872	1107.12260978071	1275.14590709265	1148.52621096986	NC_007793.1	2852738	2854156	1419	+
SAUSA300_1632	nrdR	233.707081016733	0.168633337158696	0.144083396985731	1.17038701673167	0.24184525808689	0.332760397697066	210.034030394706	209.372629278698	239.768251225758	254.745469847093	251.668302054144	236.653803299999	NC_007793.1	1787224	1787694	471	-
SAUSA300_1519	NA	304.509026573919	0.168160367193849	0.130395863552614	1.28961427619211	0.197184616460714	0.281046073931947	286.46648770924	300.778266040139	274.268255695413	309.469921455714	328.287367945647	327.783860597362	NC_007793.1	1669385	1670485	1101	-
SAUSA300_1012	NA	804.622315785431	0.168021405052642	0.133270009169288	1.26075931186596	0.207395577330294	0.293185229796559	884.6196947811	757.057845048557	632.942479897956	758.995036569655	933.805219101162	860.313619314156	NC_007793.1	1106566	1106841	276	+
SAUSA300_0062	arcB	88.0624246484331	0.166583187341947	0.207563014574923	0.802566814146054	0.422225155915785	0.523032491198337	77.8517664292537	86.1923292538744	85.0823535736156	86.2107869464215	89.6312976237941	103.406014063639	NC_007793.1	69839	70837	999	-
SAUSA300_2519	NA	40.9757291923457	0.166217092139868	0.289420952645863	0.574309118328595	0.565758639903721	0.654960909931541	43.6028531710669	36.5497227047425	35.7139804116684	39.2617145770797	46.8344996804676	43.8916046090493	NC_007793.1	2721720	2722610	891	-
SAUSA300_0273	NA	19.3073652237816	0.164639943908911	0.418020925949901	0.393855746658583	0.693687544043105	0.77207391787618	16.605882660279	18.9756040761161	19.1916332692805	19.1645081652029	26.3368593379849	15.5697038338264	NC_007793.1	324935	326101	1167	-
SAUSA300s202	NA	9.19305302233791	0.164223398965662	0.638440248991817	0.257225949061001	0.797004353333723	0.858666762173237	9.33784483907634	14.5709158567159	2.73552009865706	10.5480438850872	11.5436331408735	6.42236031361742	NC_007793.1	1335705	1337634	1930	-
SAUSA300_0564	NA	49.9883851622508	0.163964274281604	0.269198044146304	0.609084195992495	0.5424686324268	0.636514041825732	40.592623850592	44.4975475688108	55.9641660276037	56.109522525963	55.8746369648825	46.8918140356529	NC_007793.1	638953	639333	381	+
SAUSA300_2497	NA	200.432554273504	0.162884041799201	0.152138767140235	1.07062811708643	0.284336675736188	0.382111905329331	169.173951420188	198.523969351957	200.154098478952	206.014251073608	218.090680353496	210.638374962824	NC_007793.1	2700558	2701712	1155	-
SAUSA300_1011	NA	135.526266569474	0.162636281180187	0.184857451820539	0.879792940876822	0.378971489485581	0.481514378093111	135.152387210703	104.625130817321	142.463059984715	134.567724973294	162.987135199169	133.362161231642	NC_007793.1	1105943	1106425	483	-
SAUSA300_1630	dnaI	551.684474460241	0.162434285674154	0.117830770594927	1.37853877093415	0.168037006015534	0.246311957396031	479.611557722391	501.345848707309	579.494057827424	593.770001216211	585.162254362301	570.723126925808	NC_007793.1	1784903	1785823	921	-
SAUSA300_1723	NA	141.396049096609	0.16155634142776	0.168858716683598	0.956754525918134	0.338691169649681	0.439594572581855	136.249691185606	128.461428125227	135.416565817642	143.966875688498	151.264175660389	153.01755810229	NC_007793.1	1905657	1906100	444	-
SAUSA300_0074	opp-3B	33.2895054750301	0.161543750645938	0.330043158214472	0.489462503994589	0.624514294378848	0.709755222926806	33.2183418186034	27.7642845443012	32.9463370820056	28.7337889810505	30.4167916286431	46.657488795577	NC_007793.1	81950	82906	957	+
SAUSA300_0227	fadD	87.5905384195872	0.159996708656269	0.259549469978146	0.6164401286188	0.537604075425219	0.633875754138835	60.1944071581994	103.617595155535	84.972314400181	127.453199338681	65.0311896898622	84.2745247750646	NC_007793.1	272496	273707	1212	-
SAUSA300_0255	NA	27.2396757762057	0.159611338423394	0.380410009201697	0.419577126160123	0.674794401179971	0.752428363579875	19.730264272128	16.106836390734	40.3723341571278	27.7526065994196	31.1728664640477	28.3031467737768	NC_007793.1	307858	308598	741	+
SAUSA300_1060	NA	9.96905470018462	0.158300588094835	0.578769095449024	0.273512510152294	0.784459277128611	0.849305106560601	6.23085057108927	13.1807852922707	9.17793274465242	12.4398263737125	11.4823487165304	7.30258450285244	NC_007793.1	1159595	1160320	726	-
SAUSA300_1578	mnmA	499.105475317104	0.158143407426836	0.11553225940507	1.36882467495391	0.171054085849996	0.249376684725957	444.236408921999	468.722447100018	501.957243712862	523.113255923649	542.990583166317	513.612913077778	NC_007793.1	1728638	1729723	1086	-
SAUSA300_0839	NA	59.3612947675723	0.156001888894048	0.255438956339305	0.610720820072671	0.541384420189031	0.635951492019362	45.85586332025	54.402749444614	67.8586747451348	69.1717951955382	65.4660126626252	53.4126732372715	NC_007793.1	918769	919011	243	-
SAUSA300_1580	NA	28.8535501988765	0.154516522696576	0.348413198390076	0.443486421899502	0.657413938263299	0.738143638745122	26.9881833614726	33.5974110597481	21.9542495270107	35.4434986933467	30.4281310742661	24.7098274774145	NC_007793.1	1731211	1732224	1014	+
SAUSA300_0180	NA	444.280554318192	0.15420973377346	0.151813394693852	1.01578476711123	0.309731891451703	0.408313587044329	339.363288174876	389.605367842	530.752884715672	451.38285558691	463.518733441873	491.060196147823	NC_007793.1	202018	203268	1251	+
SAUSA300_0619	NA	2278.17349189042	0.153277359568498	0.115710805237963	1.32465900011048	0.185284277535368	0.266259115512302	1831.47376554474	2246.67639975448	2393.36147389951	2625.23988941476	2245.3040788152	2326.98534391383	NC_007793.1	692437	693273	837	-
SAUSA300_0442	NA	83.3241604307323	0.152167178311093	0.215128796178979	0.707330589924817	0.479361059981841	0.578144274930811	78.9148708677748	92.2004326238577	66.9372368154555	87.1050888600584	86.1811089717002	88.6062244455471	NC_007793.1	494325	495107	783	-
SAUSA300_1231	NA	886.072243679758	0.151266029721187	0.113037235186113	1.33819647545458	0.180832397761293	0.261430131131034	759.593984119025	923.119464321878	838.883251058988	933.660031087087	997.641180154846	863.535551336725	NC_007793.1	1348339	1349793	1455	-
SAUSA300_1809	NA	396.372402443179	0.150302929200587	0.123115938004928	1.22082430297993	0.222152550021986	0.310245319137333	365.361238211002	392.83995793523	370.35349625162	390.878490342514	445.03133502551	413.7698968932	NC_007793.1	1992083	1993144	1062	-
SAUSA300_2315	NA	2396.01022645205	0.150126181593438	0.11492801070806	1.30626276978541	0.191463213279355	0.273815061899094	2482.66234405239	2289.8591210424	2043.58566529155	2238.62435463616	2861.62012383052	2459.7097498593	NC_007793.1	2489654	2490283	630	-
SAUSA300_0087	NA	145.81847896544	0.149740277253049	0.189474135410958	0.790294025769117	0.429356074999292	0.528754794972127	118.313872108761	153.242534548105	144.367857295405	119.785170579173	176.154133150212	163.047306110986	NC_007793.1	95552	96754	1203	+
SAUSA300_1721	NA	72.3562645545978	0.149382276499186	0.238207526857825	0.627109808282193	0.53058725822632	0.627434322441373	64.6229127172231	68.2475243486763	73.1125835687205	77.0794611194559	92.4119403354486	58.6631652380625	NC_007793.1	1904221	1904445	225	-
SAUSA300_2030	NA	292.707462386302	0.147499220576479	0.155883347067587	0.946215380611035	0.344038742849299	0.444827040514329	221.017962273449	300.328643477473	312.07105911792	314.452018064517	272.764975688806	335.610115695646	NC_007793.1	2190687	2192270	1584	-
SAUSA300_0310	pfoR	188.861624514102	0.147296432550937	0.173894284133912	0.847045854810891	0.396969563078865	0.499406672554564	139.090395688543	188.418337034867	210.367427985648	182.014767464397	214.664678077013	198.614140834145	NC_007793.1	360474	361505	1032	+
SAUSA300_1543	NA	28.1171516252581	0.146739933814388	0.355162320586256	0.413163011132961	0.679487186298819	0.756964345931972	30.0991403351303	16.0591906067851	32.9075344292645	29.7027933052235	28.8004829280121	31.1337681471332	NC_007793.1	1693047	1694171	1125	-
SAUSA300_0439	NA	44.466684348379	0.146463045272682	0.284321496631443	0.515131803285834	0.606460920205586	0.691508145721475	45.8442340836952	45.1109374320513	36.0541878997841	51.7413495652816	49.6590994532967	38.3902976561651	NC_007793.1	492868	493137	270	-
SAUSA300_2140	NA	321.181774166066	0.145829511996468	0.144543860058359	1.00889454548668	0.313025211394863	0.411759004999866	267.68202267728	287.030066804982	358.326176518347	348.093816980061	310.872784229306	355.085777786421	NC_007793.1	2315221	2317197	1977	+
SAUSA300_1989	agrB	31077.8886077238	0.144828241369144	0.0826591428896869	1.75211399859814	0.0797542076570102	0.13074725653108	27895.91449427	30601.5171134825	30061.8837870126	32829.2178993181	32782.7422097344	32296.0561425251	NC_007793.1	2146942	2147511	570	+
SAUSA300_0856	NA	19.3283471585631	0.143930736600821	0.409584152735214	0.351406995704418	0.725283034835753	0.798800360639559	21.8567749316042	16.3118732187604	16.783799055186	20.925545620133	20.2490216491987	19.8430684764966	NC_007793.1	934225	934608	384	-
SAUSA300_1793	NA	354.56999119738	0.142922052786892	0.134342265228567	1.06386513986293	0.287389797023022	0.385146835280301	310.315744154728	334.222412730779	365.499023774841	413.973641855051	341.599041292546	361.810083376335	NC_007793.1	1976504	1977700	1197	-
SAUSA300_0593	NA	91.4917860084527	0.142150297339464	0.20704534403585	0.686566017706973	0.492356249021662	0.591169074023532	91.4599761001499	76.5059706826357	92.317398991127	84.0463356536935	102.849697390042	101.771337233068	NC_007793.1	666454	666975	522	+
SAUSA300_1024	coaD	75.3313964878813	0.140951798529934	0.228992077777368	0.615531331468031	0.538203884459884	0.633965975715264	58.2194898753796	79.5740431568355	77.7071236280262	68.7154340289159	80.6786319235889	87.093656314542	NC_007793.1	1119577	1120059	483	+
SAUSA300s187	NA	99.7497606164505	0.14051454575214	0.194961063230028	0.720731326677017	0.471074834447705	0.569852383358357	99.6347832150032	90.4964384563177	94.1269539612382	111.155447052199	99.5892362799507	103.495704733994	NC_007793.1	1603547	1604720	1174	+
SAUSA300_1372	NA	206.534737161309	0.140084766553127	0.151190404977674	0.926545349050509	0.354162641221324	0.454040253798555	214.881925616286	191.431314402179	183.039929739547	230.826195564115	210.446859392543	208.582198253185	NC_007793.1	1540048	1541001	954	-
SAUSA300_0452	dnaX	797.236482202876	0.13993245894387	0.105991094982422	1.32022844906995	0.186758756262799	0.267919755136034	765.756981187805	708.421496173035	799.166470366047	871.514384528907	800.308298967816	838.251261993645	NC_007793.1	509354	511027	1674	+
SAUSA300_2536	budA	208.235171992587	0.1395090133363	0.148838840888391	0.937315908291121	0.348596082278505	0.449042162339616	213.937262180031	193.376871490729	187.30247073448	210.493852735861	227.114498341024	217.186076473395	NC_007793.1	2736736	2737440	705	-
SAUSA300_1653	NA	836.692202508308	0.139265692045476	0.112841030433507	1.23417600415781	0.217137326938538	0.304469758780138	845.403936658239	797.137949413279	747.58560645358	833.290151688744	973.82071093061	822.914859905393	NC_007793.1	1818095	1818784	690	-
SAUSA300_1681	acuC	256.692884352305	0.13860717632181	0.143022164102857	0.969130744114096	0.332479959999835	0.432884977474262	260.504207339078	213.107999293709	257.712167736496	269.262694596406	283.1248921139	256.445345034239	NC_007793.1	1851837	1853006	1170	+
SAUSA300_0657	NA	252.852451800622	0.136815056918579	0.143840010819873	0.951161336395537	0.341522482089547	0.442281653716179	265.909439053065	241.966972212246	215.126819194785	278.312709903314	259.63701807956	256.161752360759	NC_007793.1	733347	733991	645	+
SAUSA300_0681	NA	114.875851618297	0.135064175370208	0.221199024915991	0.610600229460793	0.541464270753588	0.635951492019362	108.157232980191	125.445098920033	96.3975940681045	114.437597993341	157.852845688853	86.9647400592579	NC_007793.1	755876	756328	453	+
SAUSA300_1863	NA	360.912235609966	0.133761837661282	0.135616816018735	0.986321914848696	0.323975169101761	0.424319910666792	368.852028212614	368.014230231937	297.520866299339	386.089286592505	398.370123513543	346.626878809857	NC_007793.1	2023701	2023976	276	+
SAUSA300_2166	alsS	67.28816275692	0.13362095996105	0.231378906562948	0.577498450251762	0.563602785228186	0.653401697898514	65.3696885106118	64.1379591074162	62.9493344132729	69.0303898559274	64.2873275979746	77.9542770563173	NC_007793.1	2344279	2345943	1665	-
SAUSA300_0711	NA	366.799496492149	0.133574100722648	0.14207959412363	0.940135714396952	0.34714795142352	0.447453934611323	380.991650190605	347.880399313552	321.339970059804	387.862350440751	438.039612229357	324.682996718828	NC_007793.1	788553	789470	918	-
SAUSA300_1220	NA	72.6048770312399	0.133409042123885	0.223687415985568	0.596408347497263	0.55090246530904	0.643604953444456	67.5265647851132	63.1146120078654	76.3932162009754	77.4399522080394	72.8268556135709	78.3280613718753	NC_007793.1	1338285	1338887	603	+
SAUSA300_0344	NA	14.2734904936331	0.133207923559875	0.494792510158641	0.269219765507699	0.787760570925704	0.851357655375995	9.3439779643784	19.0116803139415	12.8254089129533	17.2346925432118	9.8567392552612	17.3684439720523	NC_007793.1	396024	396878	855	+
SAUSA300_2266	NA	66.1678654778112	0.132748236772452	0.245702463888721	0.540280445997376	0.589003641421296	0.677661834360778	58.3019997858872	60.9541868775275	70.1463553274994	61.7274895510648	86.4703330278808	59.4068282970074	NC_007793.1	2436628	2436984	357	+
SAUSA300_0364	ychF	413.578481803075	0.132018671625418	0.125271715171304	1.05385857809074	0.291947669669533	0.389168036196479	352.89440375151	402.99023885954	427.866273065776	449.351536947088	425.368498536229	422.999939658304	NC_007793.1	417155	418252	1098	+
SAUSA300_1157	polC	1091.48972779646	0.131958434228931	0.111594856285016	1.18247774693043	0.237016190168623	0.327499191836323	909.707287382791	1105.95537282557	1109.70267614596	1202.15071783892	1075.84058494383	1145.58172764169	NC_007793.1	1269495	1273805	4311	+
SAUSA300_0444	gltC	23.0389951842363	0.131476234383368	0.393391431117616	0.334212247607548	0.738219402603052	0.808637257010486	18.6870995626352	23.3929650008319	23.8108016920618	33.5154291470001	20.5403992237378	18.2872764791513	NC_007793.1	496337	497221	885	-
SAUSA300_0764	rnr	1618.45794450518	0.131108437204096	0.0980531864602007	1.33711551798791	0.181184932572857	0.261783596675034	1506.38131632522	1554.00800794153	1573.83478421559	1762.80886532782	1546.76004241716	1766.95465080375	NC_007793.1	851511	853883	2373	+
SAUSA300_2063	atpE	250.050861557256	0.131067575060389	0.151580522202194	0.86467293525719	0.387218328375021	0.490292295128936	240.686916428469	265.997501907754	210.807478771992	290.980940000132	231.586816061506	260.245516173684	NC_007793.1	2226060	2226272	213	-
SAUSA300_2234	NA	76.028181511518	0.13089296751727	0.218688798442653	0.598535308847081	0.549482806456229	0.642799848340221	72.6664573961094	75.9942859133503	69.5624987268375	74.7047117460498	85.4866508211457	77.7544844656151	NC_007793.1	2400465	2401406	942	-
SAUSA300_2418	NA	538.254137181093	0.130823378687907	0.160426062571854	0.815474596774523	0.4148006997971	0.516091318564671	622.154310707485	520.453553166865	400.44257882462	509.702574804346	674.902205616788	501.869599966451	NC_007793.1	2604634	2605056	423	-
SAUSA300_2175	cbiO	157.983599838028	0.130742350324232	0.165473502128411	0.790110492873795	0.429463242470139	0.528754794972127	148.464018386794	143.311170888216	160.306708821683	153.200608745136	179.89552135669	162.72357082965	NC_007793.1	2355234	2356094	861	-
SAUSA300_1319	folA	249.913379450315	0.130228417316538	0.141921612733936	0.917608071158835	0.358824090834974	0.45945155652025	226.644475152439	225.49070507335	262.770740748959	256.71151542264	272.961330740952	254.901509563549	NC_007793.1	1450730	1451209	480	-
SAUSA300_2510	NA	59.1341652781614	0.127871760892733	0.242748293866967	0.526766877969534	0.598355486655803	0.685693694845292	56.1317807207174	53.0081633290624	60.0682341610637	60.1475873026002	62.8014888238428	62.6477373316817	NC_007793.1	2715596	2716096	501	+
SAUSA300_0001	dnaA	3186.87391036831	0.127845623290685	0.0954775996443378	1.33901170292216	0.18056686309789	0.261202095096231	3017.75585397311	2955.29371754979	3162.09331049114	3603.91127965941	3065.45315324318	3316.73614729321	NC_007793.1	544	1905	1362	+
SAUSA300_0642	NA	313.880954708653	0.127716436531615	0.14238177371125	0.89699989824978	0.369718971319511	0.470993200582111	272.559336748628	357.670088581776	273.013880106459	323.99654485664	341.241114262046	314.804763696371	NC_007793.1	716823	717251	429	+
SAUSA300_0734	NA	31.2602060839043	0.127656462202858	0.328239350698525	0.388912730698477	0.697340704374741	0.775071801238531	25.9484571183935	30.6645390356128	32.9158491810115	33.5326987008095	28.7945098478096	35.705182619789	NC_007793.1	814619	815701	1083	+
SAUSA300_2033	kdpB	109.498439786352	0.12708469883795	0.194528212298578	0.65329700682639	0.513564821700019	0.609685234188705	102.715263135504	109.275808432341	102.118879636404	117.948968083036	96.4773890219844	128.454330408842	NC_007793.1	2193530	2195503	1974	-
SAUSA300_2101	NA	42.121672740038	0.126604519477796	0.287802934627229	0.439900029656674	0.660009514410589	0.740371783989285	36.326200760302	46.7151490862969	38.389511826927	38.3270197798454	44.4375129219615	48.534642064895	NC_007793.1	2266034	2267170	1137	-
SAUSA300_0254	NA	195.478313229718	0.126326112092007	0.159696973090404	0.791036358719799	0.428922774804303	0.528754794972127	171.2023542791	169.069249722866	218.918404662181	207.101996933343	209.374063551469	197.203810229352	NC_007793.1	306116	307855	1740	+
SAUSA300_2490	NA	428.000566737674	0.125596709747476	0.134302875479065	0.935175135301213	0.349698050374481	0.45022230396247	343.959604992406	442.446686268723	442.618159916238	471.985200586555	455.911105983269	411.082642678852	NC_007793.1	2692635	2693183	549	+
SAUSA300_0112	lctP	1163.16232981558	0.125577936366533	0.100414880287851	1.25059090850429	0.211083769251056	0.297531106978074	1120.65080920523	1026.34732794539	1188.03271919728	1190.70815223175	1233.64615138829	1219.58881892552	NC_007793.1	126246	127838	1593	+
SAUSA300_2276	NA	40.4650873074025	0.125555953463877	0.297285251212101	0.422341683457072	0.672775637089746	0.751214455607583	45.6677723026784	30.6588710071152	39.306901031342	40.2422714379063	49.3715558159226	37.5431522494504	NC_007793.1	2446970	2448091	1122	-
SAUSA300_1117	rpmB	445.237353057725	0.125238233310558	0.167532760937124	0.747544734594093	0.45473481025771	0.55395799158091	546.450084946429	402.675519927839	328.775157484033	403.893622872242	535.831573488671	453.798159627134	NC_007793.1	1222920	1223108	189	-
SAUSA300_0533	tuf	26434.3080273488	0.124472100642958	0.0860638623788708	1.44627602343718	0.148099797939607	0.221373109443349	25258.2548347555	24885.4190702599	25739.0731170775	29510.3870294003	27155.3729192966	26057.3411933034	NC_007793.1	596725	597909	1185	+
SAUSA300_1856	NA	727.973241170079	0.12358639712413	0.114751802892337	1.0769887183392	0.281485305806479	0.379543069543182	710.917352660764	678.403515793748	700.88641776285	776.397003387413	830.787837849517	670.44731956618	NC_007793.1	2018562	2019077	516	-
SAUSA300_1495	NA	203.972428237082	0.123158249275525	0.162508589511654	0.757856859416609	0.448536678903792	0.547508500243772	201.900821996932	188.277679032994	195.752818738799	172.189941724557	236.564720828546	229.148587100661	NC_007793.1	1648032	1648418	387	+
SAUSA300_1637	NA	32.5458042288709	0.122915666580534	0.339093186900868	0.362483445049186	0.716990792534522	0.791466373718062	32.1681404916178	39.3716575352354	22.818254598741	25.8825773408547	33.779243225353	41.2549521814235	NC_007793.1	1793550	1795037	1488	-
SAUSA300s265	NA	86.5189871599775	0.12217044257662	0.211022744792183	0.578944429411789	0.562626670076162	0.653367279784428	77.9012235496069	83.5709203726827	87.3119285429685	79.3880792350769	101.584683531665	89.3570877278648	NC_007793.1	52438	53094	657	+
SAUSA300_1112	NA	236.789939761374	0.121854634943172	0.153965711447761	0.791440079725256	0.428687229388359	0.528754794972127	203.531236587861	213.772608200044	261.488745750259	272.749675473012	227.242392004222	241.954980552847	NC_007793.1	1217409	1218152	744	+
SAUSA300_2432	NA	29.439248872886	0.121560157721278	0.344464201950129	0.352896344621835	0.724166151329215	0.797932962560568	20.8141948765198	28.153590285244	35.4005358254177	33.3062941727555	29.1778114559179	29.7830666214609	NC_007793.1	2617686	2618078	393	-
SAUSA300_0004	recF	1249.91025890551	0.12051686564152	0.11473613730527	1.05038280416282	0.293542148441566	0.39058353963422	1100.18628505678	1197.20531241678	1294.45338889069	1412.28834053182	1134.67398454453	1360.65424199246	NC_007793.1	3939	5051	1113	+
SAUSA300_2053	NA	66.3980524191873	0.120513290703123	0.23246647940361	0.518411475978379	0.604171209491958	0.68987127266683	64.4876411635811	69.4128313477202	57.5180920893148	69.5922841408228	65.8610546149631	71.5164111587218	NC_007793.1	2217373	2217813	441	+
SAUSA300_0265	NA	90.5606489400524	0.11858379975747	0.207687452196581	0.570972384240276	0.568018362659442	0.657022058545931	90.3080490579342	75.9661206983299	93.316129725901	87.1686845791595	90.4536031065812	106.151306472409	NC_007793.1	316972	317970	999	-
SAUSA300_2267	NA	90.5849074547989	0.117411447248069	0.214380241714512	0.547678490839769	0.583912683724393	0.672762925660582	93.4873783355022	86.537550915977	80.9213909736213	101.36957715683	106.454427562396	74.7391197844669	NC_007793.1	2437464	2438099	636	-
SAUSA300_0993	pdhA	6328.63343541964	0.116202385752765	0.101805235181322	1.14141856797247	0.25369578141831	0.346703259095638	6044.79709827426	5962.66645842699	6212.64493707706	7506.01550863386	6056.80580147375	6188.87080863193	NC_007793.1	1088532	1089644	1113	+
SAUSA300_1194	NA	81.9449469349375	0.115325958407943	0.224882436183365	0.512827770657502	0.608071802081781	0.693018803595557	96.5459555431769	67.2389023855252	71.4109308165894	96.7252768275493	75.6073097890186	84.1413062477655	NC_007793.1	1316728	1317642	915	+
SAUSA300_1321	NA	156.492660695296	0.115111434379203	0.171512264529004	0.67115570245262	0.502121344928417	0.600513336012613	140.423445480667	166.913944365927	144.761117870263	166.812152390993	178.848329917202	141.196974146725	NC_007793.1	1452789	1453226	438	-
SAUSA300s025	NA	9.50477916600328	0.113899251349043	0.596715705017633	0.190876912391097	0.848622028838151	0.894782931190096	11.4830967770115	11.706940172786	4.57605632560355	8.36030195494307	11.6466007647585	9.25567900091709	NC_007793.1	2444763	2444869	107	-
SAUSA300_0992	NA	274.72206792375	0.112041793461552	0.137165979100149	0.816833694452375	0.414023473841434	0.515508158847788	278.394718543635	252.326699406037	261.212159974916	272.530531778499	308.659384940679	275.208912898735	NC_007793.1	1087735	1088361	627	+
SAUSA300_0229	NA	521.929906261914	0.111850567094152	0.113213267246353	0.987963423498454	0.323170561806684	0.423495008792643	502.220320922984	529.226327267499	475.413852636928	533.990571363949	557.059752523545	533.668612856577	NC_007793.1	275350	276927	1578	-
SAUSA300_0069	NA	43.0584875604836	0.111781282732605	0.2912897952825	0.38374596207257	0.701166743083373	0.777540969561104	36.3519821167148	49.8343041050203	38.5862307777844	53.5696686171152	42.6134015129775	37.3953382332894	NC_007793.1	76269	76942	674	+
SAUSA300_0464	NA	44.1752459956061	0.111391906262408	0.288804185047573	0.385700457367191	0.69971852406764	0.776645892723725	46.7313792831695	32.2196973811062	47.7252502721926	37.3194791211376	50.8504014589203	50.2052684571105	NC_007793.1	523696	524421	726	+
SAUSA300s286	NA	157.055353748097	0.111238549342834	0.164586025847689	0.675868736546181	0.499123988623047	0.597813852908375	148.834221365373	137.932985983951	165.078259654395	161.684978612602	161.961155914869	166.840520957395	NC_007793.1	1165484	1165865	382	+
SAUSA300_0701	NA	180.585529149788	0.111135230063467	0.166215911298678	0.668619683850635	0.503738112954128	0.601852784855942	143.314951860996	197.754148464727	180.854792699085	197.106027997683	174.656662418318	189.826591457917	NC_007793.1	774973	775683	711	+
SAUSA300_1698	NA	729.185458724795	0.110338755121694	0.150938936132772	0.731015852825648	0.464769469953346	0.563631844693172	832.313459140448	718.580758065615	554.673363244311	721.205325470823	890.935883948996	657.403962478576	NC_007793.1	1873324	1873746	423	-
SAUSA300_0305	NA	138.397127279661	0.106515913379398	0.172955285415696	0.615858099527795	0.537988177833106	0.633965975715264	145.39826120755	121.610214343013	132.23458476296	135.85696188996	148.382475499988	146.900265974493	NC_007793.1	354436	355131	696	-
SAUSA300_0659	NA	312.706607058674	0.106506844726451	0.128723219448734	0.827409733710624	0.408004865406976	0.509585458186135	298.894561974831	290.411379908204	313.379098601604	332.532828639783	326.813798701639	314.207974525981	NC_007793.1	735243	736463	1221	+
SAUSA300_1250	parE	487.618872204951	0.104992351150981	0.134644971214156	0.779771796928	0.435525209749421	0.535402122386021	450.284742596521	448.746257785778	508.752010371709	588.79287245833	434.573781523815	494.563568493555	NC_007793.1	1372170	1374167	1998	+
SAUSA300_0743	hprK	1092.89743960431	0.104894804134324	0.0983953326712309	1.0660546723777	0.286398928147979	0.384243966169741	1058.86613875302	1040.60351748266	1059.99892361757	1134.90741156854	1190.97982851194	1072.02881769211	NC_007793.1	829446	830378	933	+
SAUSA300_0843	NA	92.6751233254002	0.104023059005474	0.200315115358706	0.519297102563623	0.603553573584619	0.689490951813075	91.6179528932162	90.6590783224622	86.0152074740126	93.084180141366	101.044831343185	93.6294897781598	NC_007793.1	921124	921483	360	+
SAUSA300_1802	NA	30.1138846124526	0.102685493221789	0.348074058702156	0.295010474508403	0.767985878126154	0.835201877333784	33.3021827357299	34.0722999717358	20.4894692899639	24.7445183445896	36.4802262682368	31.5946110644596	NC_007793.1	1985793	1986188	396	-
SAUSA300_1452	proC	150.798671897473	0.101633531706859	0.171557984866995	0.592415047225306	0.553572692634859	0.646101461586832	159.905491152187	147.808396859755	129.284162920612	163.683253904786	162.518683145999	141.592043401498	NC_007793.1	1604865	1605650	786	+
SAUSA300_0153	cap5B	14.8295325371682	0.101422456911618	0.468051109980667	0.216690986836476	0.828449172590153	0.87925201278403	15.5788288807541	14.6539786996361	12.8585295413443	12.4369199764173	18.852482759281	14.5964553655762	NC_007793.1	174845	175531	687	+
SAUSA300_0612	NA	20.322952422684	0.100041295811599	0.434978295074486	0.229991466113194	0.818098401040432	0.872086416947191	29.1557211953588	10.4196804569647	18.7334743422954	14.2335367738732	24.2177151376928	25.177586629919	NC_007793.1	684945	685289	345	+
SAUSA300_2346	nirB	215.191376799609	0.0984888497141064	0.162027550515703	0.607852488053021	0.543285313617954	0.637163753580011	215.789119279356	206.807176938322	200.481714379618	269.507428225381	193.865997084921	204.696824890058	NC_007793.1	2522076	2524481	2406	-
SAUSA300_1550	NA	129.412222697144	0.0982398196925649	0.181430381510439	0.541473918947322	0.588180969632035	0.677036812075259	112.157811890703	134.754039640955	128.511926991914	149.270113589947	130.389376112124	121.390067957223	NC_007793.1	1701715	1702431	717	-
SAUSA300_2602	icaC	15.0359647944158	0.0966899399466982	0.460787791284592	0.20983615836944	0.83379555096553	0.883770406666677	16.6074693424919	13.1439649751479	13.7176209266389	16.2862900968631	13.9836586236105	16.4767848017424	NC_007793.1	2828974	2830026	1053	+
SAUSA300_2023	rsbW	134.879237785893	0.095872744612085	0.185636965035162	0.516452876688247	0.605538143213046	0.690781036254807	136.194615802613	137.062977593605	118.43188315446	162.234043203899	140.147310111773	115.204596849006	NC_007793.1	2185741	2186220	480	-
SAUSA300_2585	NA	28.7310250224192	0.0956985972120377	0.347685441892169	0.275244763459833	0.783128198297707	0.848243014964392	25.951736438299	24.8412288852031	32.030340934857	35.4386305515486	23.0185961001414	31.1056172244661	NC_007793.1	2805967	2806926	960	-
SAUSA300_2466	NA	22.8582593041923	0.0953603472752755	0.396218423462031	0.240676206931638	0.809806081095709	0.866678504635558	31.1537045601508	20.5020774874498	14.6831012190337	23.923478055262	21.3261280735583	25.5610664296992	NC_007793.1	2662423	2663154	732	+
SAUSA300_2383	NA	822.799055289655	0.0924592792711565	0.11619427909681	0.795730047897814	0.426188957993567	0.526328157603677	708.761459479379	810.921321204833	869.133004271756	923.072589263115	831.130812703077	793.77514481577	NC_007793.1	2562176	2563585	1410	+
SAUSA300_1900	ppaC	2075.7475310455	0.0922595367471267	0.0903023569676206	1.02167362896417	0.306935396422662	0.405730750426684	1953.71936462224	1971.63550660548	2101.74828978038	2169.23426689133	2177.24936827608	2080.89839009746	NC_007793.1	2066320	2067249	930	+
SAUSA300s184	NA	128.437480943486	0.0922548073564043	0.243280041932154	0.379212394998405	0.704530147892652	0.780199519352786	71.5872372531656	142.762930561221	158.614879442886	146.727086349477	102.267619791084	148.665132263081	NC_007793.1	2480856	2482978	2123	-
SAUSA300_1345	asnC	1393.87015534968	0.0918998721356098	0.0961085618891016	0.956209002915389	0.338966652378423	0.439594572581855	1358.45649498687	1278.07533726693	1410.21547759685	1394.47946934703	1495.33623785151	1426.65791504886	NC_007793.1	1509688	1510980	1293	-
SAUSA300_1214	NA	31.8622048285639	0.0910620648564328	0.329644730495727	0.276243047232976	0.782361396131594	0.847791441335801	33.2158169026368	21.9098467787414	36.5872085665885	35.4444940951809	32.8976433989865	31.1182192292494	NC_007793.1	1332379	1333404	1026	-
SAUSA300_1708	rot	4057.1036255849	0.0897772996315727	0.0911902921123194	0.984505012013709	0.324867268346997	0.425258450137641	4094.50156035011	3941.74592310834	3757.49907844439	4167.36854882301	4440.14682022078	3941.35982256275	NC_007793.1	1890756	1891256	501	-
SAUSA300_2558	nsaS	230.041129871645	0.0891314136173379	0.145538161525056	0.612426408876911	0.540255673582477	0.635358107978495	221.129712636197	236.847961672111	211.543205379971	244.186287387389	216.912173215673	249.627438938531	NC_007793.1	2769069	2769956	888	-
SAUSA300s272	NA	24.3804618171463	0.0884391787588995	0.374006677475749	0.236464170521752	0.813072506770593	0.869016500256952	19.7791809657431	30.4567617858881	21.3847900847153	22.0415582063102	28.635384392934	23.9850954672871	NC_007793.1	170013	170214	202	-
SAUSA300_0894	oppD	10.1562242155729	0.0883460985448423	0.55677460905025	0.158674797860383	0.873925094981701	0.913117940983468	8.30435342025827	10.227346098509	10.9799234643145	11.4942498417963	9.8665188805153	10.0649535880442	NC_007793.1	982816	983796	981	+
SAUSA300_0226	NA	520.936163025599	0.0861451215483701	0.12048774027929	0.7149700156106	0.474627571291889	0.573577359222069	513.548003352809	511.255020394332	491.256736829125	542.824240118908	478.416442242427	588.316535215993	NC_007793.1	270049	272310	2262	-
SAUSA300_1573	NA	459.878379747566	0.0855301765185352	0.115724672601348	0.739083331116193	0.459856397976563	0.558512306915896	451.491420415666	428.612916069071	457.808989430219	473.606714099264	489.1122637756	458.637974695575	NC_007793.1	1721301	1721729	429	-
SAUSA300_2424	NA	40.2968021590114	0.0852501617092755	0.29684769069507	0.287184857357866	0.773970780270596	0.840892556909115	31.1498717360126	45.3624269307433	41.2556792731191	36.375534516238	41.0443291774955	46.59297132046	NC_007793.1	2609581	2610375	795	-
SAUSA300_1393	NA	129.124192870575	0.0851395778789095	0.191954992721196	0.44353927278448	0.657375719320341	0.738143638745122	149.362340639468	122.20089257634	104.64943522966	118.982156760981	128.843665274152	150.706666742848	NC_007793.1	1557369	1563569	6201	-
SAUSA300_1896	pheA	54.9885598044822	0.0850372782847678	0.253398499669331	0.335587141974938	0.737182221475348	0.808231910694465	56.0697691248227	55.605555592524	48.5900222550069	62.2213090409334	51.7158547636443	55.7288480499619	NC_007793.1	2061487	2062281	795	+
SAUSA300_1621	clpX	1172.91295315622	0.0822712260221236	0.100212746688339	0.820965682918429	0.411665815677788	0.513364009978013	1135.35373354223	1162.93108095227	1120.82514395927	1277.50215161813	1226.7724081606	1114.09320070481	NC_007793.1	1774671	1775933	1263	-
SAUSA300_2055	murA	1101.00971318871	0.081065783108175	0.0969215540256743	0.836406142298346	0.402926458293143	0.505326505405945	1044.02537286188	1049.10777715073	1116.24327829681	1135.66868304969	1155.15442153338	1105.85874623978	NC_007793.1	2218346	2219611	1266	-
SAUSA300_0748	NA	415.242998826617	0.0796767567692954	0.118408875041329	0.672895141867409	0.501014003115545	0.59948490348097	418.367500505853	387.363343417532	404.673647892544	431.907873958805	417.473935644753	431.671691540216	NC_007793.1	835045	835956	912	+
SAUSA300_0978	NA	745.801017032015	0.0789871053285694	0.119289259079137	0.662147673129307	0.507876585590249	0.604710057437432	681.783725739283	668.005130381984	823.510338806998	828.169208617348	719.91095410008	753.426744546398	NC_007793.1	1071745	1073145	1401	-
SAUSA300_1219	NA	74.8146055673192	0.0782133730233991	0.229241413597828	0.341183435383162	0.732965492609257	0.805796455804097	61.2378753067481	84.6888023394156	73.1422254525168	72.8151691437136	69.1100084964213	87.8935526650999	NC_007793.1	1337197	1338288	1092	+
SAUSA300_1585	NA	769.98495632141	0.0778473698913299	0.104659667421346	0.743814420677705	0.456988754692967	0.556423996291989	752.820137512102	744.998053928471	750.162776545039	760.940810231765	842.842237047888	768.145722663198	NC_007793.1	1734871	1735644	774	-
SAUSA300_1159	nusA	662.472017599939	0.0768050842610344	0.125279994180375	0.613067431584107	0.539831753851544	0.635265827869009	616.48932294691	669.960127339639	647.915731937643	743.594072559066	568.73344265494	728.139408161436	NC_007793.1	1274583	1275758	1176	+
SAUSA300s253	NA	150.235495187936	0.0762605562539148	0.19988446238768	0.381523182657419	0.702815072442327	0.778656113638664	145.29388634677	154.679149283816	138.859436091412	156.209258517453	110.319147738891	196.052093149271	NC_007793.1	2443473	2444715	1243	+
SAUSA300_0102	NA	22.9504266365575	0.0757156330203284	0.382182606588547	0.198113759535485	0.842956059645631	0.891135485393265	18.690551593626	27.8104179739644	21.0936046502974	20.1000921149107	26.2609914539118	23.7469020326346	NC_007793.1	111856	112626	771	+
SAUSA300_0672	NA	2966.00089107128	0.0748153072051673	0.0930895823313779	0.803691512320269	0.421575157197328	0.522761824917669	3026.61527748178	2733.12762597467	2905.89110073063	3104.34534597185	3175.73444061192	2850.29155565686	NC_007793.1	746323	746766	444	-
SAUSA300_2523	NA	58.4357195179986	0.0743398593486018	0.268318930529557	0.277057825185439	0.781735705209163	0.847492444618256	66.6232768743121	66.8184036113271	38.2932023710111	67.4781245969292	58.2464663174545	53.1548433369577	NC_007793.1	2725766	2726134	369	-
SAUSA300_2626	NA	162.668484873518	0.0736034484999197	0.191167337122648	0.385021048092005	0.700221821284389	0.776848659785749	179.888359778228	176.988078476009	120.393992675307	167.897580897861	192.154750790869	138.688146622832	NC_007793.1	2852036	2852500	465	+
SAUSA300_1786	NA	272.633062090805	0.0734142886279387	0.152053205771472	0.482819735733007	0.62922373639235	0.714772205006406	269.993090039647	215.245904494355	309.215377521638	261.257296608329	296.142231408453	283.944472472406	NC_007793.1	1968259	1968999	741	-
SAUSA300_0183	NA	165.613471169243	0.0727708637590191	0.166494003805751	0.437077985366495	0.662054792207718	0.741636043235923	187.115293399894	142.864956587644	153.456194177286	168.008623967228	176.124521404686	166.111237478718	NC_007793.1	211875	212369	495	-
SAUSA300s120	NA	1171.84812855074	0.0722422965630785	0.0979421651788896	0.737601587948655	0.460756590181488	0.559325259523921	1119.0900022387	1127.59454672597	1180.28861037783	1146.78324534301	1191.08867739598	1266.24368922295	NC_007793.1	1765104	1765467	364	-
SAUSA300_2068	NA	3559.5911238434	0.072128700027797	0.0870283975488178	0.828794991742058	0.407220422678066	0.509114622662113	3382.88137461394	3499.73009410269	3528.87460754924	3783.17370516847	3476.94756644655	3685.9393951795	NC_007793.1	2230657	2231181	525	-
SAUSA300s149	NA	297.250068373717	0.0719886594827768	0.154347432007259	0.466406590291644	0.640924495129008	0.724152650037782	341.580622824901	288.345496558911	240.184129712003	288.456977430106	341.860563600417	283.072620115966	NC_007793.1	2490248	2490433	186	-
SAUSA300_1688	NA	177.602550032592	0.0718059985958062	0.174998302379989	0.410323972399959	0.681568309060874	0.758933829436809	188.040959599255	162.94782204424	167.544288080421	221.785624952317	151.359660632061	173.93694488726	NC_007793.1	1863444	1864040	597	-
SAUSA300_2109	fmtB	163.28041925289	0.071603890241493	0.162752085054678	0.439956822780103	0.659968379573132	0.740371783989285	149.373391584869	167.366884559986	161.152412420184	179.40316708505	155.20704993712	167.179609930132	NC_007793.1	2278257	2282138	3882	-
SAUSA300_0673	NA	173.289186485569	0.0712036328046989	0.156922374436649	0.453750671695607	0.650008291354977	0.7318634246994	171.288494908822	159.312789182629	175.76083220747	178.134209371883	183.282580927613	171.956212314999	NC_007793.1	746993	747919	927	+
SAUSA300_2353	NA	552.464694330364	0.0705942510445487	0.113142922689899	0.623938726048582	0.532667826398561	0.628973754075884	567.964299277917	505.364378327071	542.324462400347	544.402025104916	590.648695199927	564.084305672008	NC_007793.1	2530348	2530599	252	-
SAUSA300_0376	NA	118.082385670996	0.0703360695793073	0.187757965789834	0.374610308987038	0.707950305000749	0.783616441323328	107.202277045487	106.768624704613	130.540659318113	129.357918379004	110.154677771641	124.470156807115	NC_007793.1	426163	426546	384	-
SAUSA300_0708	hisC	56.1603811829277	0.0700193954029745	0.251824200560227	0.278048715124298	0.780974963288736	0.847426034952354	53.9739702598638	49.6534102002364	60.3551042944961	50.7755586318389	60.8720532094686	61.3321905016621	NC_007793.1	785978	787036	1059	+
SAUSA300_0570	eutD	1839.17544242411	0.0685345113446482	0.0922710975320921	0.742751665230944	0.457632043692174	0.556647566279692	1836.28780518567	1769.26427691701	1780.49223432372	1960.75757170701	1907.60201539193	1780.64875101933	NC_007793.1	644279	645265	987	+
SAUSA300_2640	NA	26.4172996722447	0.0674554384681345	0.35820408876626	0.188315657424423	0.850629212081875	0.896119382988862	25.9757845037526	30.8497844262461	21.1917530603883	24.8481751734235	31.0674897493618	24.5708111202958	NC_007793.1	2864810	2865379	570	-
SAUSA300_0668	NA	535.382604873109	0.0671220856391622	0.128639139903563	0.521785870843678	0.601819428299505	0.687834186212123	585.768999130622	520.241673775997	463.854447485127	504.163486968478	607.346880660452	530.920141217977	NC_007793.1	740952	741635	684	-
SAUSA300_2416	NA	212.750316348419	0.0647757098372938	0.173908947070305	0.372469104830514	0.709543610657441	0.783959949212485	250.276198450607	212.374984536347	162.466897114186	199.987202628634	246.02869470193	205.367920658807	NC_007793.1	2601933	2602652	720	-
SAUSA300_0541	NA	45.9224769074829	0.0647012096163599	0.274146585615784	0.236009540191897	0.813425267264865	0.869016500256952	44.6625153365762	41.0479135624105	48.7041020761809	44.0001795337479	52.4367499570171	44.6834009789649	NC_007793.1	607304	607966	663	-
SAUSA300_0130	NA	15.9137171027628	0.0629304396009417	0.478956574213815	0.131390700094761	0.895466245135502	0.926832427152209	12.4565301303874	8.76629665586489	24.7048277947077	20.1149372231434	14.7997783207729	14.6399324917006	NC_007793.1	148284	149264	981	+
SAUSA300_1689	NA	228.38688495636	0.0623605173603715	0.160202438218206	0.389260725704015	0.697083286038289	0.775071801238531	203.490105544453	222.284456336846	243.674445538075	248.94828645722	191.390380242927	260.533635618641	NC_007793.1	1864069	1864926	858	-
SAUSA300_0820	sufS	2380.91210979894	0.0610704347515552	0.113130542284639	0.539822699672922	0.589319310973144	0.677703222822937	2066.28794510893	2400.45381737563	2524.14708596176	2644.05349941531	2133.92663196587	2516.60367896615	NC_007793.1	900050	901291	1242	+
SAUSA300_2088	luxS	438.918683451932	0.0592966252669019	0.119016633320466	0.498221329343427	0.61832805039725	0.70338444418429	443.982826626432	404.000707199741	440.655164414907	440.79553209497	471.572643654852	432.505226720689	NC_007793.1	2251700	2252170	471	+
SAUSA300_2319	NA	37.0456805071052	0.0588179163343519	0.306699375111819	0.191777098707513	0.847916810564126	0.894428572919842	39.4434275466772	33.5934074998944	35.6702420658346	31.6133059992796	36.1893113513254	45.7643885796201	NC_007793.1	2492790	2493824	1035	-
SAUSA300_2113	NA	727.689000051469	0.058293222310285	0.127166071339973	0.458402321437143	0.646663424168321	0.728435832989234	618.826655176532	732.998733177125	786.448827124925	836.691726016458	667.491673803282	723.676385010493	NC_007793.1	2288286	2289095	810	-
SAUSA300_0493	folB	18.787850207074	0.0582516602677253	0.449554011614576	0.12957655534763	0.89690145296403	0.927921528835117	9.36919989733625	26.7361644160745	19.6196309665899	24.7054593097289	16.983908229581	15.3127384231335	NC_007793.1	552775	553140	366	+
SAUSA300_0816	NA	1769.02651551964	0.0562897160540006	0.120956574351459	0.465371281848986	0.641665596215897	0.724152650037782	1826.95670369493	1704.62204979112	1672.66954324727	1524.05359296532	2125.77869643383	1760.07850698539	NC_007793.1	896163	896357	195	+
SAUSA300s189	NA	712.333104146328	0.0556546760291336	0.119155109216822	0.467077546191168	0.640444398225973	0.724123554317094	688.755054474901	694.085413838973	712.733585073743	646.665518921409	699.387346275427	832.371706293512	NC_007793.1	272436	277065	4630	+
SAUSA300_0186	argC	23.0378505914241	0.0553681947713041	0.392047212620084	0.14122838522757	0.887689522637094	0.921942591142246	29.0636647707402	17.5272871660341	21.0367427985648	18.2014767464397	30.4313911450171	21.9665409217488	NC_007793.1	214657	215688	1032	-
SAUSA300_0761	NA	905.860674197371	0.0550257741771786	0.104671911132759	0.525697616310719	0.599098320264731	0.686018539698224	830.877649121137	961.932931185461	875.523541994677	901.352052137382	954.767181223124	910.710689522442	NC_007793.1	849863	850321	459	+
SAUSA300_1965	NA	147.700256519434	0.054958636987302	0.178010940697385	0.308737411150085	0.757521283137657	0.826045935662711	151.136061963402	164.816923934266	120.549790534259	143.799488408954	164.39911644219	141.500157833535	NC_007793.1	2121059	2121298	240	+
SAUSA300_0300	NA	18.9568626311826	0.0549248891208615	0.448532580299173	0.122454625445996	0.902538979124692	0.932161954995366	15.5921613113104	14.7244898136285	24.9514203438265	17.1850249436	12.234056264385	29.0540231103451	NC_007793.1	351162	351662	501	+
SAUSA300_1876	NA	109.665879555627	0.0522187507746424	0.191271705037472	0.273008235924976	0.784846884634061	0.849345244068035	101.721924026669	119.763853368477	102.43331924601	120.706972983942	112.684237188528	100.684970520138	NC_007793.1	2035873	2036913	1041	-
SAUSA300_0077	NA	17.8222886207351	0.0499246898271105	0.433002905409437	0.115298740963188	0.90820833627422	0.937130839394659	13.5037324262392	22.0010722667738	17.4716639602137	14.344751484457	20.4720053004609	19.1405062862659	NC_007793.1	84400	85035	636	+
SAUSA300_1613	NA	428.778812496353	0.0487779617617546	0.127838986396724	0.381557794977985	0.702789394514604	0.778656113638664	446.317057876977	411.799481711998	406.899779968439	385.139929456503	481.257030190771	441.259595773431	NC_007793.1	1766289	1767362	1074	-
SAUSA300_0418	NA	31.2962484184404	0.0478362756685619	0.339337520603156	0.140969603312758	0.887893955548642	0.921942591142246	20.7669469028815	35.1227873726151	36.676358275351	27.7591483230338	33.6528586312422	33.799391005519	NC_007793.1	470372	471157	786	+
SAUSA300_0803	NA	31.8077165065636	0.0444450147388083	0.32291986506671	0.137634811440376	0.890529041790531	0.922904990700794	34.3668064687284	28.3207545942485	30.961389438793	34.1278104526191	29.8342441376098	33.2352939473825	NC_007793.1	885271	885603	333	-
SAUSA300_1311	murG	428.110920447205	0.0426061500443512	0.119416790478857	0.356785255017341	0.721252575557565	0.795808283504545	425.559283239169	448.313344426483	393.191669007784	431.124113428881	439.29430772043	431.182804860484	NC_007793.1	1444430	1445500	1071	-
SAUSA300_0850	mnhF	38.5398271709001	0.0423241007313436	0.29858154156739	0.141750560028477	0.887277036994121	0.921942591142246	35.4223028021244	41.9504178534839	36.8209546782503	37.766775037452	34.5323665526226	44.7461461014675	NC_007793.1	928664	928957	294	-
SAUSA300_2360	NA	515.153739960069	0.0418760770120994	0.120695431513251	0.346956603800716	0.728623921094217	0.801751026708123	543.778031526357	516.378568093241	463.863989020166	541.54328143262	546.044371642537	479.314198045493	NC_007793.1	2535779	2537137	1359	-
SAUSA300_1983	groES	151.771042904737	0.0414346624249275	0.164988496987878	0.25113667426143	0.801708442315946	0.861264272028954	157.322878755234	145.516849722329	145.644630570327	152.76523093135	148.433544470951	160.943122978229	NC_007793.1	2141526	2141810	285	-
SAUSA300_1848	NA	399.346888531023	0.0412167014559276	0.130448016162621	0.31596265446111	0.752030854532662	0.821167535165678	404.240006455453	416.063527195926	362.47876274197	388.838904136679	452.548675884804	371.911454771306	NC_007793.1	2010393	2010935	543	-
SAUSA300_0096	NA	14.5329236410967	0.0392141470843066	0.4783430502784	0.0819791299601481	0.934663309464332	0.956372127885167	13.5053129570226	14.6778167460152	14.7264031230796	16.2528294757614	9.81935131868372	18.2158282260175	NC_007793.1	104228	104830	603	+
SAUSA300_0385	NA	1105.90761855283	0.0381951155319243	0.124795994034687	0.30606042948228	0.759558635789389	0.827894995284611	1272.61122896467	1000.54417449029	1000.10774258147	1060.72289285711	1261.66320870245	1039.79646372098	NC_007793.1	435552	435959	408	-
SAUSA300_1295	NA	596.217790378066	0.03779920184693	0.148677409137305	0.254236350137243	0.799312969604477	0.860771255711843	744.300789999759	543.718560764639	476.534769200484	635.161265644625	618.727568266644	558.863788392247	NC_007793.1	1425893	1426093	201	-
SAUSA300_1237	lexA	275.861463463766	0.0355841028816997	0.150014393767371	0.237204590760006	0.812498075027984	0.868792072282791	310.60053623546	253.809838478522	252.954816200038	252.442732610638	319.2816709676	266.07918629034	NC_007793.1	1355029	1355652	624	-
SAUSA300_1796	NA	92.3802621394928	0.0347615130997409	0.205100111591273	0.169485588428222	0.865414707144399	0.907748846498216	83.0321112693249	105.114702153502	86.8393269661146	86.2339160474231	98.7445128960415	94.3170035045506	NC_007793.1	1978885	1980009	1125	-
SAUSA300_0357	metE	170.132046640838	0.0339483698725267	0.185836563639614	0.182678635504483	0.855050180056577	0.898670247804221	131.759508932818	171.8801533145	200.520737687995	146.733354554056	170.73972525577	199.15880009989	NC_007793.1	408068	410296	2229	-
SAUSA300_2161	hysA	121.518158494243	0.0339044561919695	0.207361734240991	0.163503918965909	0.870121687785544	0.9111084051445	131.755517458785	112.140327492764	115.730536097999	160.170819061965	113.846404877524	95.4653459764225	NC_007793.1	2338092	2340515	2424	+
SAUSA300_0706	NA	145.574091284375	0.0336503110730551	0.18987852812522	0.177220201806408	0.859335428069052	0.902153267855855	152.593012864431	159.25742109616	120.782086488855	176.243794900909	144.706064839643	119.862167516254	NC_007793.1	783254	784231	978	+
SAUSA300_1887	pcrB	53.6749562290485	0.032831805993065	0.260967583644601	0.125807985553397	0.899883920445565	0.930402185592949	58.159979495769	54.214517006358	46.8360522615818	60.2736018827816	45.0865330363034	57.4790536914972	NC_007793.1	2051651	2052343	693	-
SAUSA300_1877	NA	551.865826254489	0.0324351115948203	0.119146814249093	0.272228106133077	0.785446632051714	0.849614816723796	507.156336487102	560.370311783275	570.301529273589	505.298144088178	601.787312472018	566.28132342277	NC_007793.1	2037190	2037720	531	-
SAUSA300_1700	NA	414.038564070047	0.0318608186849119	0.126987520822321	0.250897241544633	0.801893557145713	0.861264272028954	391.180899277407	418.35668066756	418.752805307882	468.830364994024	404.678192858964	382.432441314447	NC_007793.1	1874455	1876116	1662	-
SAUSA300_0644	NA	175.126560229927	0.0315731662247528	0.161264664438675	0.195784776129673	0.844778626357668	0.89267274821833	168.17481725897	160.7779062709	189.497449597329	172.386398239345	166.018975878937	193.903814134083	NC_007793.1	718079	719002	924	+
SAUSA300_0732	NA	84.554607154228	0.0306542013890401	0.219771895053112	0.139481899546946	0.889069358188061	0.922181102264414	96.6012528850794	65.9950932066814	87.3446619389031	74.5977700671565	92.5446410328492	90.2442237946983	NC_007793.1	812604	813245	642	-
SAUSA300_0772	clfA	6537.86319622343	0.0305081219900475	0.0907436628565348	0.336201129970703	0.736719200861607	0.808089915657616	6420.45286102278	6767.48654049548	6221.02164183902	6142.75017020337	6997.63052836943	6677.83743541048	NC_007793.1	859148	861949	2802	+
SAUSA300_0161	cap5J	14.9767143038689	0.030014928589288	0.462945744582716	0.0648346570640635	0.94830564714239	0.966250875957111	12.4544119952093	14.5966185200893	17.3638586722061	13.415155715642	16.4605370862405	15.5697038338264	NC_007793.1	183167	184333	1167	+
SAUSA300_1985	sdrH	567.799863725591	0.0293189040914923	0.110826766968879	0.264547138686499	0.791358346706838	0.854232843448421	586.360543184648	560.325455596261	539.880859692273	564.470561820158	596.900100024122	558.861662036087	NC_007793.1	2142753	2144006	1254	-
SAUSA300_2170	NA	29.6597654089693	0.028189335713165	0.335666642422742	0.0839801521822449	0.933072212278421	0.955147431495823	30.091231922446	24.7825053631693	32.8463858175338	30.6792011580786	32.9651743531319	26.594093839456	NC_007793.1	2350609	2352231	1623	-
SAUSA300_1736	NA	46.3209783373453	0.0278113186070576	0.288909441330345	0.0962631005722571	0.923311616424387	0.948629592842778	45.8519455986663	31.6419081265847	58.9998448187456	45.04615997531	53.5876473845969	42.7983641201684	NC_007793.1	1919320	1919577	258	+
SAUSA300_0778	NA	38.784430757771	0.0277765332227208	0.298775460380651	0.0929679204153262	0.925929046616897	0.949841693460093	35.4342424233749	42.5126614181655	37.6117020199645	44.4628164218286	39.8130244656232	32.8721377976694	NC_007793.1	867954	868172	219	-
SAUSA300_1559	NA	15.5594583445919	0.0277136091812754	0.459951010136985	0.0602533934494929	0.951953821101303	0.969152986776663	19.7320775797116	14.6497629917219	11.9359417624914	13.3950633559184	17.2180666612328	16.4258377164752	NC_007793.1	1708167	1708871	705	-
SAUSA300_2094	NA	493.027534641215	0.0272203414018262	0.117421405466946	0.231817540367362	0.816679732878599	0.870957303153541	458.67948132968	482.807985479342	523.188307556369	495.544657636693	521.359700317983	476.585075527224	NC_007793.1	2257588	2258961	1374	-
SAUSA300_0577	NA	9.34618404979007	0.0271621841748641	0.581701628400221	0.0466943581532765	0.96275682698436	0.974419294813327	7.28328762466836	10.3540803881421	10.2255367005943	9.52516854055697	10.5539551938261	8.13507585095262	NC_007793.1	651567	651983	417	-
SAUSA300_0857	NA	279.418189006754	0.0266920558551259	0.137705696806436	0.193834071314022	0.846305807873772	0.893745783806198	299.208372921333	248.110996468434	281.715805326129	286.784276382287	292.062157244186	268.627525698155	NC_007793.1	934672	935265	594	+
SAUSA300_1990	agrD	508.771200475287	0.0252766591661637	0.127203883253439	0.198709807591353	0.842489751669102	0.891135485393265	509.106536317816	548.628499215036	457.339464588062	544.730468607199	543.564984263846	449.257249859762	NC_007793.1	2147508	2147648	141	+
SAUSA300_1595	tgt	518.715330719637	0.0241241078222896	0.121230553495783	0.198993629300957	0.842267728021017	0.891135485393265	513.755057155843	472.984666497487	553.896543322366	565.326571225116	479.767149276294	526.561996840717	NC_007793.1	1749412	1750551	1140	-
SAUSA300_1274	NA	59.1315405136909	0.0226655007119403	0.245397933240653	0.0923622314688078	0.926410246041703	0.949933146914535	58.1488657940383	60.0096664264584	57.7753727656937	64.1296028748783	51.7030778325384	63.0226573885382	NC_007793.1	1402381	1403154	774	-
SAUSA300_2136	NA	286.929252833659	0.0217980619554688	0.15399316956179	0.141552135185595	0.887433776698688	0.921942591142246	236.67327393222	273.211084137539	343.114352749069	278.737707737284	278.734661065001	311.104437380843	NC_007793.1	2309730	2310713	984	-
SAUSA300_1470	NA	323.390416113887	0.0200791437820523	0.142935560092821	0.140476895805446	0.888283205944418	0.921942591142246	318.72026843279	282.184621730885	359.920769655634	368.665994462588	299.060483297654	311.790359103772	NC_007793.1	1625506	1626387	882	-
SAUSA300_1023	NA	47.1977521689529	0.0193539750870345	0.27505525418408	0.0703639533970944	0.943903981130528	0.96257548244077	50.9196923298643	45.5758634030873	44.2722152967292	38.2151257136785	51.4631165717377	52.7404996986204	NC_007793.1	1119033	1119575	543	+
SAUSA300_0299	NA	24.1395676086126	0.018550238336991	0.384661047733814	0.0482248942186313	0.961537010547954	0.974405761839269	19.7500709943265	26.5040816645312	25.8755470232275	17.1850249436	22.8369050268519	32.6857759991383	NC_007793.1	350651	351151	501	+
SAUSA300_2505	NA	9.95966983375009	0.0182745049192373	0.562491612054398	0.0324884932105797	0.974082492274746	0.982189712351939	8.31676386829592	10.3124142496559	11.0968127302356	9.5450354176056	11.4121288560996	9.0748638806079	NC_007793.1	2711291	2711779	489	-
SAUSA300_0565	NA	80.9094261352389	0.0172457942650356	0.224524082265731	0.0768104431872243	0.938774342822764	0.958554670315869	74.9511864836011	84.6366445743476	82.1902880158288	81.7340664131819	97.0774438624241	64.86692746205	NC_007793.1	639466	639834	369	+
SAUSA300_0596	argS	437.381782616592	0.0165223964332805	0.131572348773288	0.125576510469918	0.900067157668127	0.930402185592949	376.654287633153	435.848946061326	491.73804370577	409.387660229956	455.778086865595	454.883671203754	NC_007793.1	669172	670833	1662	+
SAUSA300_0347	tatC	30.00614082206	0.0158235264045724	0.337869788330891	0.0468332089789446	0.96264616112547	0.974419294813327	36.3539043231499	29.3231299553273	23.8958962328124	32.520417999911	27.8538648393275	30.089631581832	NC_007793.1	399889	400545	657	-
SAUSA300_0852	mnhD	604.599433415247	0.0151593887750858	0.108084867560941	0.140254497388716	0.888458914699605	0.921942591142246	574.873644277314	627.017046077234	603.298667777193	608.725032701999	603.096207272444	610.586002385299	NC_007793.1	929438	930934	1497	-
SAUSA300_1921	NA	40.045787513691	0.0150421311684194	0.29783428726339	0.0505050352215388	0.959719937000836	0.973671024300226	31.2539208247484	38.938879510886	49.0662073663354	39.6705679228807	40.1669441746071	41.1782052826888	NC_007793.1	2087440	2087736	297	-
SAUSA300_1724	NA	64.2642769827774	0.0121046189503174	0.243853391286068	0.0496389198709861	0.960410131274264	0.973671024300226	69.5961594275405	58.6695260447302	63.4497270134076	70.7674406566548	72.0614586576222	51.0413500967091	NC_007793.1	1906396	1907031	636	+
SAUSA300_1908	NA	41.1586503072174	0.0119497694199254	0.292996412655244	0.0407846953197551	0.967467540572635	0.977961556448683	42.6107945803906	45.6038810076432	35.0764412992077	43.9348625189976	34.2878135221308	45.4381089149347	NC_007793.1	2074617	2075141	525	-
SAUSA300_0129	NA	1474.56359204514	0.0115373034295007	0.121868230324965	0.0946703123425697	0.924576699358548	0.948856138308243	1588.70027411815	1393.34661535388	1424.14552312993	1249.10933106518	1716.9329423711	1475.14686623259	NC_007793.1	147172	147948	777	+
SAUSA300_2554	NA	105.23728534207	0.0114094870257311	0.214882756390629	0.0530963359618772	0.957655150815592	0.972913388019363	108.942806681622	91.8027528015372	113.077538053696	77.6699014768428	109.657037610359	130.273675428366	NC_007793.1	2762013	2763893	1881	-
SAUSA300_2097	NA	313.937142263238	0.0107976742646582	0.171481105636878	0.0629671369598176	0.949792673278319	0.96735924647052	359.374082547126	329.831698613627	250.854991401522	247.745571802118	379.368208331453	316.448300883582	NC_007793.1	2261267	2261932	666	-
SAUSA300_1524	NA	92.0344684044708	0.0105370198180076	0.203787271870598	0.0517059761450579	0.958762975336464	0.973630632539921	81.0576027298167	95.5721269522662	98.7030197201965	88.8444049943156	98.0154414158	90.0142146144297	NC_007793.1	1675315	1675854	540	-
SAUSA300_0645	NA	94.9771040500014	0.0103536371831481	0.2079071567257	0.0497993303655637	0.960282300313587	0.973671024300226	87.2444957579083	95.26983893791	101.056977536186	94.7041843819719	80.3112990242872	111.275828661746	NC_007793.1	719018	719692	675	+
SAUSA300_2483	NA	550.204900933732	0.00909030816387373	0.117016992938816	0.0776836588906943	0.938079693136007	0.958554670315869	567.671710434234	485.867595519788	589.14890288139	547.238371842253	553.311835122342	557.990989802384	NC_007793.1	2681398	2682675	1278	-
SAUSA300_0990	NA	67.4212541806877	0.00869070948747722	0.235217223237214	0.0369475898400208	0.970526794425607	0.979141991081029	80.2481372529372	59.2140641181591	61.7217674173777	67.6205333081976	70.8671835488094	64.855839438645	NC_007793.1	1086120	1086338	219	-
SAUSA300_1539	dnaJ	759.539059116523	0.00854329903793498	0.144800326439212	0.0590005509519449	0.952951669281806	0.969761400533312	642.453293695892	846.700946199206	783.315738658858	896.857068926625	612.25859187232	775.648715346239	NC_007793.1	1688136	1689275	1140	-
SAUSA300_2271	NA	17.620100657808	0.00843023381063359	0.437490553582059	0.0192695219167797	0.984626097399865	0.98911651492532	15.5756546167186	19.0295429604705	18.343938514735	12.4425502295796	22.9766514940474	17.3522661312969	NC_007793.1	2441889	2442653	765	+
SAUSA300_2038	murF	804.748235529144	0.00828426635446688	0.107504123500858	0.0770599869539029	0.938575824093734	0.958554670315869	736.798477831515	802.283086020573	867.462184191256	823.337484514372	793.946869175574	804.661311441573	NC_007793.1	2203282	2204640	1359	-
SAUSA300_1740	NA	16205.5132882822	0.00768798950843439	0.106168928440846	0.0724128011965187	0.942273397658261	0.961722174610769	14403.6616253296	16493.7135356684	17588.6681656024	17690.3221731798	14566.0424327419	16490.6717971714	NC_007793.1	1923706	1924701	996	+
SAUSA300_1589	dtd	134.958647345648	0.00680137052955614	0.184891372227664	0.0367857647850726	0.970655824422877	0.979141991081029	124.796807284836	115.114326067795	162.207490018445	145.90793744151	128.56056504556	133.164758215739	NC_007793.1	1740482	1740934	453	-
SAUSA300_2630	nixA	68.9268504504898	0.00648031396043046	0.251337474913909	0.025783317679348	0.979430167989625	0.984714188111004	75.7742791598815	71.5758478180559	59.458108459763	49.812838237085	69.0813374036136	87.8586916245397	NC_007793.1	2856442	2857458	1017	+
SAUSA300_0656	NA	253.771631479984	0.00590915196678122	0.139431568522046	0.042380301888714	0.966195531054979	0.977083377189572	266.174608839258	260.938802476946	233.242514181714	261.441136716223	246.005939059705	254.826787606058	NC_007793.1	732521	732994	474	+
SAUSA300_0603	NA	268.789007205719	0.00586754195119469	0.157039442292698	0.037363492034431	0.970195181468809	0.979141991081029	304.279989666444	292.943564436859	209.290852529688	277.489313724902	272.259577793868	256.470745082553	NC_007793.1	676582	677298	717	+
SAUSA300_1410	NA	34.1241521795716	0.00506271559622022	0.313116069308439	0.0161688143550152	0.987099714750222	0.989573525350395	33.1981288395103	33.4958391049406	35.5384587624784	30.6916460917774	38.7745294641398	33.0463108145832	NC_007793.1	1575087	1577534	2448	-
SAUSA300_1273	opp-2F	126.45800434496	0.00382220683801985	0.179608545688394	0.0212807626907188	0.983021689513651	0.987914373161168	118.393803142922	123.06400968695	136.809916878661	137.775678711396	121.341025767651	121.363591882178	NC_007793.1	1401687	1402388	702	-
SAUSA300_2588	secY	35.6578385168187	0.00225686082835325	0.315780985911094	0.00714691805094513	0.994297632974535	0.994297632974535	46.7025572779134	27.7286522247205	31.9788280000681	36.4151998110518	35.3967235020769	35.7250702850817	NC_007793.1	2810026	2811237	1212	-
SAUSA300_2022	rpoF	584.304047852543	0.00172154852644835	0.116027310803296	0.0148374422756978	0.98816186824819	0.990205213716031	575.253643492713	569.381715361693	606.211855384634	641.288653190009	579.38312395193	534.305295734279	NC_007793.1	2184996	2185766	771	-
SAUSA300_2150	lacE	135.685160153262	-1.98566840435828	0.199140076755989	-9.97121441703254	2.03722438333208e-23	2.88666355603136e-22	184.692518894258	225.921620381951	239.911760600247	49.8569795429612	65.1172272840115	48.6108542161458	NC_007793.1	2327801	2329513	1713	-
SAUSA300_0449	treC	284.768180931977	-1.95962232767209	0.147540528875107	-13.2819256011404	2.94716573990452e-40	8.11475294066893e-39	445.139981082537	425.661528609998	487.200353405387	130.388405036917	104.668144040434	115.55067341659	NC_007793.1	505705	507345	1641	+
SAUSA300_1246	acnA	13451.0999537091	-1.95569601799798	0.0929596336443104	-21.038120970668	2.93790856123915e-98	2.54234015852945e-96	20566.6172236055	20127.4308372602	23469.2274373835	5722.48582242392	5337.85043581603	5482.98796576536	NC_007793.1	1367131	1369836	2706	+
SAUSA300_1640	icd	5313.72091834359	-1.93955060432654	0.0906845592021291	-21.3878814805002	1.73250302918051e-101	1.61455955373245e-99	7908.01074458563	8373.80851260299	9007.47342946146	2212.88594853582	2252.69857049548	2127.44830438018	NC_007793.1	1798291	1799559	1269	-
SAUSA300_1381	lukF-PV	707.1153755107	-1.92569910249648	0.119182168080937	-16.157610937139	1.00376991872513e-58	4.19333536736378e-57	1109.67299831345	1024.21515769182	1223.37613360302	318.962954902188	291.056516779737	275.408491773988	NC_007793.1	1546170	1547147	978	-
SAUSA300s050	NA	93.2836422105432	-1.91859408520816	1.07844787035105	-1.77903275434503	0.0752343921402642	0.12443203560127	246.592043261232	186.235458275056	9.85822701390389	38.894351910202	46.9068543695686	31.2149184332971	NC_007793.1	706641	706817	177	-
SAUSA300_1756	splC	98.0936332404098	-1.91422067178248	0.228811570439248	-8.36592602422932	5.96446111973729e-17	5.97185507980308e-16	141.234701200343	134.748266050647	188.167875188747	48.800704947657	33.6239216092638	41.9863304458005	NC_007793.1	1941339	1942058	720	-
SAUSA300_2324	NA	268.995809415556	-1.87610332746541	0.142956512049343	-13.1235947252116	2.41215855865288e-39	6.35289150827817e-38	418.194008809248	431.676909849184	419.001063413623	108.318590319829	119.449606996239	117.334677105214	NC_007793.1	2497831	2499273	1443	-
SAUSA300_2152	lacD	30.5563897943307	-1.84807844468026	0.369289543860274	-5.00441584498127	5.6031683178764e-07	2.25898117041839e-06	43.5978554563559	54.0588293778335	45.7496811013106	13.4099581487623	8.22209906709608	18.2999156146258	NC_007793.1	2329852	2330832	981	-
SAUSA300_0845	ampA	555.445287904411	-1.84716234782505	0.123417344575302	-14.9667970428421	1.21010458784612e-50	4.44255063083507e-49	809.396036926047	831.20289119022	966.615971140607	246.360962391353	247.157900139531	231.937965638709	NC_007793.1	923276	924751	1476	+
SAUSA300s159	NA	691.579760535904	-1.81811974955157	0.118928053277581	-15.2875599948486	9.25533247426989e-53	3.61704364276709e-51	1156.74301782868	1084.95174844864	991.4061118724	324.18320292282	316.802930005361	275.391552137521	NC_007793.1	480353	482827	2475	-
SAUSA300_1099	NA	45.0181996966424	-1.74796037390414	0.319814031573133	-5.46555248156591	4.61467229716071e-08	2.07446214768468e-07	84.3967109554372	77.5192719845456	46.4163256011726	19.3987293333421	17.5082816266431	24.8698786787138	NC_007793.1	1203512	1203724	213	+
SAUSA300_0769	NA	26.4370855993798	-1.73947667315269	0.412459719112717	-4.21732497150183	2.47217574036937e-05	8.08378113213897e-05	56.0772474677671	39.5407187442876	26.6145967876564	7.65540812755313	12.3030482421261	16.4314942268882	NC_007793.1	856368	857096	729	-
SAUSA300_1757	splB	122.30327358954	-1.73764021651901	0.201277027444767	-8.63307769683668	5.97228385204084e-18	6.51839809616889e-17	189.003856763608	166.963605289428	207.432380214568	65.0687402758563	45.1072551630484	60.2438038307291	NC_007793.1	1942116	1942838	723	-
SAUSA300_0247	NA	652.539652073013	-1.73764003927265	0.1105936363838	-15.711935117518	1.25295529681457e-55	5.05985114030285e-54	988.836787881454	970.764058086357	1051.82162928592	304.890789863885	300.848391732337	298.076255588127	NC_007793.1	296272	297966	1695	+
SAUSA300_1201	glnA	4493.90034144068	-1.72586633048395	0.0987936876013791	-17.4693988288768	2.45063261343915e-68	1.23705892132564e-66	6206.8075748364	7253.02046404328	7245.16373047438	1965.80794547716	2095.93743072531	2196.66490308754	NC_007793.1	1322778	1324118	1341	+
SAUSA300_1278	pepF	332.991837968751	-1.71210967964313	0.136159574427325	-12.5742878298799	2.924235599284e-36	7.01527015551003e-35	508.408403310924	539.209722144625	484.285120376254	148.621907042732	170.652436347011	146.773438590958	NC_007793.1	1405803	1407617	1815	+
SAUSA300_1382	lukS-PV	647.754689820936	-1.70511715857981	0.116037831889419	-14.6944934321484	6.99193978279891e-49	2.38612254841152e-47	974.772288026856	935.334013485135	1062.68724271285	323.717630327702	283.579275642958	306.437688730112	NC_007793.1	1547149	1548087	939	-
SAUSA300s135	NA	1948.85272978849	-1.69485415840733	0.0951769655402513	-17.8073985526525	6.19216982356413e-71	3.33413944055464e-69	3139.39726161507	2797.88798334511	2995.60923364481	888.269232957059	928.524326981727	943.42834018715	NC_007793.1	2830097	2830443	347	-
SAUSA300_1171	NA	53.9383270766299	-1.6805064304726	0.282907727649895	-5.94012204768145	2.84809959566621e-09	1.46206468650407e-08	78.8726921843966	94.8428449440859	73.0764830308877	24.9176251133266	18.9369577300555	32.9833594570274	NC_007793.1	1289440	1290705	1266	+
SAUSA300_1731	pckA	11531.5838571703	-1.66664509910028	0.0950060090132246	-17.5425230089213	6.78471287115764e-69	3.49773601847127e-67	16563.8415438361	16968.2621448245	19083.3458443102	5736.87406035009	5707.57063761875	5129.60891208224	NC_007793.1	1915442	1917034	1593	+
SAUSA300_1679	acsA	1123.85883487994	-1.66430838014063	0.101581225826487	-16.3840155166416	2.48764031430303e-60	1.07634865742076e-58	1622.80691116378	1712.64906464545	1789.78314627261	552.259641706049	513.513934160228	552.14031133152	NC_007793.1	1849305	1851011	1707	-
SAUSA300_0133	NA	11.135983825077	-1.65694909726487	0.569936412435448	-2.90725256557026	0.00364618674428157	0.0084480301816916	14.5294258273124	18.970354732863	17.3577444156592	4.79166722257325	6.5861196265925	4.58059112546161	NC_007793.1	151276	152514	1239	+
SAUSA300_2277	hutI	646.409533587266	-1.65496055991454	0.122040454122178	-13.5607538649251	6.84291690200068e-42	1.95063384159384e-40	887.33279159658	964.569575263263	1090.79720169984	335.416705580128	298.021913103311	302.319014280467	NC_007793.1	2448368	2449606	1239	-
SAUSA300_1098	pyrE	80.9582796445546	-1.64568103244966	0.230405486326827	-7.14254273492119	9.16200183596234e-13	6.70680678203527e-12	111.15691737988	136.474289534372	120.539465368443	41.1132752842431	32.7379857577189	43.7277445426701	NC_007793.1	1202871	1203482	612	+
SAUSA300_1095	carA	378.340648932214	-1.63194792628211	0.17104233945961	-9.54119273296939	1.41198898707596e-21	1.81160479520532e-20	426.585965393107	626.378039471939	662.814951263916	210.784466626183	153.036216636317	190.444254201819	NC_007793.1	1197803	1198903	1101	+
SAUSA300_0425	NA	219.104295461537	-1.62412303033319	0.166399049232984	-9.76041051808638	1.66479951316062e-22	2.25352470412748e-21	318.568761143454	341.223422272379	332.236748372453	135.164185204955	93.9220857317419	93.5105700442383	NC_007793.1	477582	479066	1485	+
SAUSA300_2279	NA	25.9782184676449	-1.62102617802805	0.380269936537416	-4.2628302221008	2.01853883022907e-05	6.67246873894274e-05	34.2596825314979	36.5515078137998	46.7058033190443	11.4910042789715	13.1458555031922	13.7154573593635	NC_007793.1	2451427	2452311	885	+
SAUSA300_0828	NA	132.916732421405	-1.58505046017775	0.187473618628867	-8.45479204898474	2.79585171473835e-17	2.8950208140218e-16	189.911177478202	217.371007867595	190.869870695901	73.7997557586348	56.8212509644155	68.7273317636791	NC_007793.1	908351	909670	1320	+
SAUSA300_0047	NA	11.9346996175604	-1.57926921365277	0.550115280783992	-2.87079684716645	0.00409438565606832	0.00933273419064303	14.5328693330874	21.9178604406217	17.387019428153	4.78908180232752	6.57701481334913	6.40435188782381	NC_007793.1	59098	60063	966	+
SAUSA300_0283	NA	420.105753493746	-1.56060882717012	0.144076996396362	-10.8317695829584	2.43405307858984e-27	4.09563236765499e-26	542.502200990498	641.726757682777	697.293903084309	230.262992010293	179.174531145724	229.674136048875	NC_007793.1	335968	340407	4440	+
SAUSA300_2278	hutU	331.723514403178	-1.55758621001833	0.142509021224758	-10.9297376168333	8.30883213638975e-28	1.45886233815017e-26	448.249730736976	492.698808591064	543.740026064265	179.286867594852	147.530339148176	178.835314283734	NC_007793.1	2449606	2451267	1662	-
SAUSA300_1760	epiG	39.4050843300344	-1.54171071713128	0.348939685889924	-4.41827278315836	9.9492800939921e-06	3.46366460743432e-05	75.8141880406566	67.3952951792563	33.0566838521048	21.0486642673916	17.2164819626379	21.8991926781592	NC_007793.1	1945674	1946372	699	-
SAUSA300_2366	hlgC	226.714669808563	-1.5172606596212	0.157626978658046	-9.62564069005429	6.2317347453583e-22	8.11800714408773e-21	316.615782076047	344.882771296217	346.878785504395	99.6079769226764	115.083194617062	137.219508434981	NC_007793.1	2543623	2544570	948	+
SAUSA300_2367	hlgB	219.174675869933	-1.5132915674573	0.151044372745401	-10.0188543270532	1.25954475547009e-23	1.80584434467695e-22	309.338216555105	318.51484219232	345.875974945357	111.110218524486	116.751484131985	113.457318870347	NC_007793.1	2544572	2545549	978	+
SAUSA300_1562	NA	478.016754679259	-1.51143821994732	0.139296420837297	-10.8505172700218	1.98299906139978e-27	3.36000470333683e-26	635.503124306659	676.38065429117	810.037483949558	253.621280734579	214.962660502978	277.595324290609	NC_007793.1	1712084	1712836	753	-
SAUSA300_1678	fhs	6053.63220436077	-1.50617185297827	0.0890370054839851	-16.9162456081161	3.41518916240956e-64	1.65500066810367e-62	8426.45593112829	8966.14678940357	9471.52906624733	3222.38401818142	3206.96670383433	3028.31071736965	NC_007793.1	1847198	1848865	1668	-
SAUSA300_1917	map	1197.40269000503	-1.50426364695587	0.132744135294732	-11.3320535300182	9.10447802548616e-30	1.8082090373568e-28	1470.15142654348	1936.18077052911	1906.28938436759	548.532130286174	602.013623382557	721.248804921287	NC_007793.1	2082045	2084100	2056	-
SAUSA300_2153	lacC	40.304920836853	-1.47362939950255	0.314086490866825	-4.69179491112652	2.7081853671621e-06	1.00489022123029e-05	62.2862434560597	58.460871768689	56.7529648223567	29.6895609777425	17.2605772248107	17.3793067714591	NC_007793.1	2330836	2331768	933	-
SAUSA300_0195	NA	1488.54877666101	-1.47283519965173	0.0991440019618	-14.8555149127348	6.40737305318008e-50	2.28309778056696e-48	2070.14295254458	2128.91922090834	2365.7372340832	790.939932217872	775.544808541583	800.008511670494	NC_007793.1	227384	228259	876	+
SAUSA300_2500	NA	297.489197493613	-1.464596956066	0.149587126099931	-9.79092916784555	1.23158839932217e-22	1.69553334747592e-21	385.060485185089	470.089966178426	456.127158504772	133.184224887106	171.982451470342	168.490898735941	NC_007793.1	2704559	2705686	1128	-
SAUSA300_1758	splA	170.916714529974	-1.46089763756779	0.170557558546191	-8.56542301625492	1.0767978872717e-17	1.14433389511374e-16	275.208389481563	215.341848768692	260.739459891536	95.6807912854055	91.833991954557	86.6958057980899	NC_007793.1	1942963	1943670	708	-
SAUSA300_1129	NA	29.335867873066	-1.46057614465191	0.358171825463102	-4.07786442376766	4.54512556584074e-05	0.000142838381920002	46.8638270028115	44.716980938287	37.5289568955067	19.9078894306945	15.320287530124	11.6772654409722	NC_007793.1	1237521	1237853	333	+
SAUSA300_0199	NA	397.138343178987	-1.45887403836903	0.134369089722408	-10.8572145675982	1.84284729865732e-27	3.18255074004627e-26	562.548081604507	655.542908872116	530.213958726412	210.789304556989	196.654882020408	227.080923293493	NC_007793.1	233695	234807	1113	+
SAUSA300s110	NA	155.714473388391	-1.45315139724474	0.184225782907753	-7.88788287018637	3.07356027181228e-15	2.81027793909477e-14	254.244473615706	207.734580589918	222.378078431303	64.8227088608537	89.6436387337498	95.4633600988173	NC_007793.1	2653104	2653366	263	+
SAUSA300_2206	NA	57.8406252977836	-1.43653243918546	0.299160591865601	-4.80187724668905	1.57185044782645e-06	6.02592792866852e-06	100.951353508846	100.786551790322	52.1842866697507	38.0584349947024	31.602458929878	23.4606658932033	NC_007793.1	2371710	2372099	390	+
SAUSA300_0427	NA	267.025636651558	-1.43128098798232	0.14258368386648	-10.0381821339574	1.03565114160158e-23	1.49368018815513e-22	408.094162023112	372.924776584454	387.867891516502	130.152463482242	153.629630320062	149.484895982975	NC_007793.1	481946	482308	363	+
SAUSA300_1561	NA	678.026067285424	-1.42891236462992	0.126395593057052	-11.30508058129	1.23840425711781e-29	2.41988186693262e-28	894.602721373719	952.926455284832	1117.33678453958	384.286627063154	326.001852906315	393.001962544945	NC_007793.1	1710842	1712071	1230	-
SAUSA300_1094	pyrC	503.728103146522	-1.42716005626563	0.152858034023109	-9.3365066833836	9.95649289153689e-21	1.23084603449969e-19	572.861694932513	799.573886952949	830.299484526145	299.015195619858	233.837676302365	286.780680545303	NC_007793.1	1196527	1197801	1275	+
SAUSA300_1960	NA	12.5345391657229	-1.42021671825731	0.545889294499472	-2.60165702564201	0.00927745823980933	0.0194963411232073	12.4574430577244	23.3863952749765	19.224921349725	4.78846775174364	9.86228518588148	5.48772237428661	NC_007793.1	2116730	2117650	921	-
SAUSA300s047	NA	59.5580080454758	-1.41894375316471	0.259522031852302	-5.46752714225148	4.56357345160121e-08	2.05530454892746e-07	86.1979229798256	91.0902005958449	83.2387862624621	26.1716540249311	40.6603097126319	29.9891746971593	NC_007793.1	643050	643189	140	+
SAUSA300_1975	NA	210.438130704283	-1.39926622336967	0.169224648189851	-8.26869039668411	1.35438476770135e-16	1.30743995702803e-15	276.098394758132	321.291828970352	318.242382520289	99.6344188275293	103.645304442906	143.716454706491	NC_007793.1	2129806	2130861	1056	-
SAUSA300_2501	NA	330.917763596634	-1.36866916158482	0.134800785589083	-10.1532728878671	3.20433297406479e-24	4.73420658302377e-23	449.315158544936	481.202452659083	501.080000111434	165.841156818787	192.791656899862	195.2761565457	NC_007793.1	2705692	2707185	1494	-
SAUSA300_0280	NA	92.8873516896587	-1.36388486828599	0.218669098676832	-6.23720899083988	4.45446711221496e-10	2.51004042160392e-09	137.266395098861	109.176436975037	153.795669810705	55.3210783322415	45.5813829057928	56.1831470153149	NC_007793.1	333927	334385	459	+
SAUSA300_0767	NA	22.2659987275478	-1.36044644972498	0.472235726157322	-2.88086304014991	0.00396587931252182	0.00909799461457946	40.6186074026615	38.7977920164867	16.9098713335643	19.8917255826596	12.8904825852342	4.48751344468052	NC_007793.1	855691	856014	324	-
SAUSA300s188	NA	20.2274857391595	-1.34658528651832	1.58113739617508	-0.851656086166729	0.394405000559077	0.497212963764123	32.2183741973779	30.8915283413893	23.9983220318279	0	2.44919624943723	31.8074936149245	NC_007793.1	2699555	2700080	526	+
SAUSA300_1348	NA	165.58224933072	-1.344846272567	0.185083513133869	-7.26615920454399	3.69852663228946e-13	2.80925706270764e-12	184.735695047013	256.863676956823	271.375022890729	89.1201669109051	89.7233668849208	101.67556729393	NC_007793.1	1514977	1516179	1203	-
SAUSA300_0559	NA	61.9287844489888	-1.34462274823054	0.248960305203638	-5.40095236118346	6.62880292923005e-08	2.93094698859935e-07	91.3206638805476	90.4345740819379	84.9144733541365	31.6306180830213	32.945609691601	40.3267676026885	NC_007793.1	633278	634654	1377	+
SAUSA300_0282	NA	34.6359666888754	-1.33150785634882	0.321653561925702	-4.13957130888661	3.47955432103433e-05	0.000112113831381199	45.6613296053112	51.0579765829969	52.052399683812	20.1275797144914	20.588391023254	18.3281235233872	NC_007793.1	334612	335946	1335	+
SAUSA300_0286	NA	35.4278397277628	-1.32872061681008	0.327710490532263	-4.05455624765626	5.02295635364663e-05	0.000156837928413477	45.699497777952	58.62759319256	47.7723893807423	22.0019822301551	14.7510549228283	23.7145208623392	NC_007793.1	341159	341833	675	+
SAUSA300_1762	epiF	253.992665363261	-1.3285042404947	0.153172738825635	-8.67324205782469	4.19987855376528e-18	4.66803015402444e-17	367.654156098254	370.710075746178	352.647922910733	116.720308407926	164.770784369036	151.452744647437	NC_007793.1	1947127	1947819	693	-
SAUSA300_0248	NA	128.186621253519	-1.32688194240758	0.184616173329808	-7.18724648266415	6.61110002010323e-13	4.88374858192382e-12	180.588574011951	167.859040539565	201.052045751876	70.9090370111531	78.1885603221526	70.5224698844157	NC_007793.1	298394	299563	1170	+
SAUSA300_1658	NA	93.4446478623587	-1.32675924201987	0.209900143229246	-6.32090679695641	2.60032834729659e-10	1.50731951806211e-09	129.760566424609	131.523090748557	139.117613183821	56.5083715234414	45.2112550281317	58.5469902655919	NC_007793.1	1823625	1824572	948	-
SAUSA300_1754	splE	56.2120269101576	-1.31913181961848	0.269420492926595	-4.89618219196815	9.77164758815301e-07	3.78827233697516e-06	65.4253902695768	77.6300445757676	97.301887579592	36.3606686949871	29.522122893311	31.0320474477111	NC_007793.1	1939625	1940341	717	-
SAUSA300_0462	NA	95.3493611346026	-1.31867762617585	0.205326101975506	-6.42235747666	1.34179860707253e-10	8.08750752471829e-10	127.712290617264	140.4636523589	140.252078891929	52.6508755812094	52.5420301339538	58.4752392243586	NC_007793.1	522255	523058	804	+
SAUSA300_1638	phoR	436.297067687189	-1.31444034699292	0.119014706160754	-11.0443523274972	2.33444989429429e-28	4.22117320438438e-27	612.192919293555	615.144666347423	639.533151461493	253.110871898614	253.851086355521	243.94971076653	NC_007793.1	1795536	1797197	1662	-
SAUSA300_1200	glnR	411.411353478598	-1.31349944511995	0.128689904433727	-10.2067015349784	1.85048786486416e-24	2.78492676805333e-23	562.133898627008	564.244297162317	633.238809940135	219.541503970291	228.94097177555	260.368639396284	NC_007793.1	1322391	1322759	369	+
SAUSA300_1346	NA	371.958637155063	-1.30321201295746	0.12811897544651	-10.1718891242738	2.64723835213027e-24	3.93512793080469e-23	489.657322383041	566.420371297804	532.961756913959	213.897164942458	219.486345798354	209.328861594761	NC_007793.1	1511302	1513995	2694	-
SAUSA300_0285	NA	18.4858349134012	-1.27855628858763	0.432494650530598	-2.95623607602789	0.0031141862754633	0.00726243825355878	23.9576858395439	25.3961970982737	29.163491898411	11.3567948306103	12.0730757996611	8.96776401390743	NC_007793.1	340845	341159	315	+
SAUSA300_0742	uvrA	1034.16709362096	-1.27397527734623	0.0993067576632126	-12.8286866606477	1.13267938192292e-37	2.82936303340127e-36	1434.71409849406	1421.01974759932	1533.11504769416	607.183135724116	597.455026920057	611.515505294048	NC_007793.1	825938	828784	2847	+
SAUSA300_1190	glpP	68.2529055620245	-1.26265819766275	0.261631927040387	-4.82608606658254	1.39242353615283e-06	5.35530512396558e-06	69.6248854306308	126.436266215016	94.0784575055495	35.3489912851526	44.9281176419932	39.1007152938048	NC_007793.1	1311297	1311839	543	+
SAUSA300_0424	NA	225.970558223248	-1.26192672395591	0.182428089281307	-6.91739265004307	4.60031735885573e-12	3.12228822423177e-11	255.308881918906	323.998501615992	377.366614322798	109.244075568206	125.941973700852	163.963302212734	NC_007793.1	474792	475994	1203	+
SAUSA300_1468	recN	477.51683813509	-1.25806229275171	0.125970612379647	-9.9869506783074	1.7384746632902e-23	2.47783771126597e-22	607.001320018087	712.786888461448	701.541896587484	255.031715130404	293.422166558945	295.317042054169	NC_007793.1	1622927	1624606	1680	-
SAUSA300_2154	lacB	13.8082361072942	-1.25534206623939	0.508487906110248	-2.46877467714486	0.0135576556964991	0.0272615765581886	17.6689985310424	14.7159114055043	25.8561524339391	7.63982291156126	10.6092749430685	6.35925641864941	NC_007793.1	2331781	2332296	516	-
SAUSA300_1087	ileS	789.944409555466	-1.24090601521325	0.112498400944921	-11.0304324753984	2.725512253462e-28	4.8917897704729e-27	1043.62713580789	1094.94238191642	1190.68156528294	511.250571368099	437.339108772531	461.82569418491	NC_007793.1	1187077	1189830	2754	+
SAUSA300_1305	sucB	7327.70256746986	-1.23731417201129	0.104336023440604	-11.8589354971504	1.93418484496779e-32	4.18440167799727e-31	9575.75001841097	10457.4116762198	10837.1021972549	4771.74497087909	3814.60251356197	4509.60402849235	NC_007793.1	1435894	1437162	1269	-
SAUSA300_0237	NA	53.9957108235223	-1.2335078936502	0.298760810811525	-4.12874730892454	3.64744985323075e-05	0.000117056569461962	80.9718069902407	46.7676949769575	98.8573042615695	24.901140028984	38.631680834871	33.8446378485113	NC_007793.1	286091	287026	936	+
SAUSA300s026	NA	4659.57087923921	-1.23262588923316	0.10626071151165	-11.600015393253	4.12004133453562e-31	8.38895811225193e-30	6556.71750897712	5928.51380402048	7125.44282767072	2470.87499273514	2913.44226524667	2962.43387678515	NC_007793.1	1735802	1736040	239	-
SAUSA300_2312	mqo	808.246096640602	-1.23041168243732	0.107871692770837	-11.4062517314084	3.89139106880849e-30	7.79243021464707e-29	1057.37736350481	1143.11303184464	1200.07555522446	460.15489665006	500.977946713314	487.777785906334	NC_007793.1	2484054	2485589	1536	-
SAUSA300_2603	lip	10722.5941049511	-1.23037999238883	0.103734263525272	-11.8608832855798	1.88971003750673e-32	4.1250156944854e-31	14295.8859526052	13804.0500689174	17007.4096293841	6231.36447710246	6099.21131722509	6897.64318447235	NC_007793.1	2830473	2832515	2043	-
SAUSA300_1128	ftsY	400.464445096738	-1.2298460449922	0.157821240914894	-7.79265223022417	6.56170413246476e-15	5.82381286189088e-14	474.278356868252	580.760061427401	628.499113054015	293.255103629712	195.12245084498	230.871584756066	NC_007793.1	1236284	1237534	1251	+
SAUSA300_0409	NA	428.829711266627	-1.22859376444711	0.16076232317503	-7.64229914187966	2.13376715678936e-14	1.82046402144388e-13	624.983420426604	551.694338649193	627.147653034245	181.600755375163	301.651586829555	285.900513285004	NC_007793.1	462949	463257	309	-
SAUSA300_0110	NA	17.8908384434468	-1.22631694697659	0.480476337933736	-2.55229415094676	0.0107016126429382	0.0221674974133573	29.0562739763964	29.1707647119524	17.3468479451071	3.83410413168137	12.3553470660348	15.5816928295089	NC_007793.1	123924	125321	1398	+
SAUSA300_0212	NA	143.988314866507	-1.22606998227394	0.17677956399714	-6.9355866399454	4.04538873248871e-12	2.76892002791529e-11	194.0954981225	200.055592384512	211.218071767256	73.771037801726	90.4942032376815	94.2954858853638	NC_007793.1	250728	251804	1077	+
SAUSA300_0031	NA	12.4584037020847	-1.22577112147471	0.530581541655751	-2.31024079286574	0.0208748267831545	0.0398893574886304	19.7657534283356	20.6916580171276	12.0720423176325	8.57637912855811	7.31230959132956	6.3322797295247	NC_007793.1	38653	39081	429	+
SAUSA300_1077	murD	492.209734310375	-1.21405106329986	0.124327248022067	-9.76496369552379	1.5916900573997e-22	2.1666657354379e-21	633.027014893629	708.945001696292	721.387237826731	296.168312522783	269.308656056005	324.422182866809	NC_007793.1	1177314	1178663	1350	+
SAUSA300s007	NA	14.6479184358809	-1.20750864803971	0.480459716558086	-2.51323598300821	0.0119629283233274	0.0244196927779464	22.1901535934073	18.1789656499959	20.7827535215362	9.50375743733441	7.17781080718426	10.0540696058273	NC_007793.1	879101	879234	134	+
SAUSA300_1169	ftsK	795.536013987756	-1.2072351631664	0.111196612973121	-10.8567620081937	1.85200022429437e-27	3.18255074004627e-26	1106.98456475483	1028.35330399986	1193.98859357618	455.547318985786	473.459118851221	514.883183758665	NC_007793.1	1286448	1288691	2244	+
SAUSA300_0653	NA	24.926645324127	-1.20060449565848	0.38472278557682	-3.12070025657148	0.00180421577927389	0.00442023744507649	32.1633224676229	45.1670021540833	27.3530155921766	13.425125912296	14.0181899707017	17.4332158478812	NC_007793.1	728961	730940	1980	+
SAUSA300_1093	pyrB	195.552454745413	-1.19277292509377	0.213629476565279	-5.58337240848544	2.35898858953471e-08	1.09289280161426e-07	178.566404463973	321.661226843496	315.960980995404	142.67852772708	92.8402049797661	121.607383462762	NC_007793.1	1195628	1196509	882	+
SAUSA300_2147	NA	405.63519247052	-1.18757537742286	0.143710934975859	-8.26363962924848	1.4129674945162e-16	1.35857946000506e-15	595.823596906496	522.988080857015	572.691707001729	195.412556679765	278.766818218892	268.128395159225	NC_007793.1	2323952	2324953	1002	-
SAUSA300_1641	gltA	2884.09083404532	-1.1828584937394	0.0908420860155076	-13.0210406389993	9.2896189921226e-39	2.36934177030664e-37	3919.12518670259	4052.81075789294	4040.38378043097	1867.43302458284	1654.769979097	1770.02227556555	NC_007793.1	1799608	1800729	1122	-
SAUSA300_1466	NA	413.179917111307	-1.18110510277223	0.13919448557971	-8.48528659632759	2.15187702759146e-17	2.24741294735091e-16	525.243344354694	544.930726623103	648.668753873524	261.502156974869	218.724911418825	280.009609422826	NC_007793.1	1620347	1621339	993	-
SAUSA300_0213	NA	140.999956149763	-1.17629136345055	0.18877498752094	-6.23118231338817	4.62927979594134e-10	2.59646873739951e-09	194.102038703951	178.185245255538	213.097887360003	87.1772582661805	69.0910651374916	104.346242175416	NC_007793.1	251829	252869	1041	+
SAUSA300_1342	NA	31.780707359332	-1.1640893728491	0.351667555306296	-3.31019838277432	0.000932298692290597	0.00239550342674456	51.0245998164702	52.116658937602	29.0485150412935	20.8705981208427	16.9476384021441	20.6762338376396	NC_007793.1	1507679	1508020	342	-
SAUSA300_1761	epiE	105.908842395609	-1.16252963829026	0.199764592551029	-5.8194979572934	5.90246453010359e-09	2.91870848090633e-08	158.872686975957	155.169608319625	125.661802881363	66.9973518778739	64.8245217600381	63.9270825587957	NC_007793.1	1946369	1947130	762	-
SAUSA300_0170	NA	3208.43354202248	-1.15906116124514	0.0959038845013236	-12.0856539573133	1.25765496656451e-33	2.90218855617696e-32	4306.38009807141	4319.21665256916	4669.52762108635	2150.17114724211	1961.6677590138	1843.63797415206	NC_007793.1	191938	193425	1488	+
SAUSA300_0745	NA	93.3843616023142	-1.15727379128285	0.203599319311252	-5.68407495269507	1.31522590288003e-08	6.22420383335606e-08	125.792618170239	132.604843795318	128.563699641157	58.2206817087445	57.053793120523	58.0705331779035	NC_007793.1	831231	831716	486	+
SAUSA300_1076	mraY	171.413587745793	-1.15549901419479	0.172976934528251	-6.68007568376737	2.38818881956231e-11	1.5389844440956e-10	233.563971424619	273.242660159751	204.068701709374	104.40198329074	97.0109684968997	116.193241393375	NC_007793.1	1176347	1177312	966	+
SAUSA300_0279	NA	507.343470942339	-1.13730658629115	0.13033760043628	-8.72585180703217	2.6418445603026e-18	2.96351359704315e-17	608.939059576022	684.237818935153	798.799878962347	329.023404180539	321.865370837505	301.195293162473	NC_007793.1	330898	333927	3030	+
SAUSA300_1526	recO	229.966280851954	-1.13290993864849	0.158642649050423	-7.14126967388449	9.2472724916675e-13	6.74883772509348e-12	320.866773546989	320.621998462697	305.484124751079	171.313997175432	118.147416459652	143.363374715874	NC_007793.1	1677814	1678566	753	-
SAUSA300_2498	crtN	475.65625711186	-1.12775676838929	0.136109988167993	-8.28562828906699	1.17487190124464e-16	1.14786879706281e-15	702.504587206038	653.246426251332	603.277698202754	244.451352754658	329.570184840424	320.887293415951	NC_007793.1	2702139	2703647	1509	-
SAUSA300_2404	NA	151.652647317677	-1.12759393771605	0.170588586911706	-6.61001980337449	3.84268615877859e-11	2.40589885341616e-10	213.754929979617	190.988013421604	219.000623095706	95.8690433328454	101.358505266858	88.9447688094295	NC_007793.1	2588435	2590012	1578	-
SAUSA300_0412	NA	10.5819438886241	-1.11703986624254	0.590772107978026	-1.89081348147209	0.0586492468998914	0.100145965636671	10.3830358173873	23.4096271451034	10.0829440096528	7.65844048965931	7.38904652848088	4.56856934146092	NC_007793.1	465248	466055	808	+
SAUSA300_1792	NA	2112.89765752559	-1.11573270983525	0.124014736794759	-8.99677521133442	2.32444838340119e-19	2.70775886201014e-18	2372.49638877032	3137.44904694276	3164.41827173509	1443.64686810383	1195.79546167021	1363.57990793132	NC_007793.1	1973578	1976514	2937	-
SAUSA300_1791	cbf1	1458.50408800397	-1.1129062245356	0.11421678115386	-9.74380658684834	1.96069026430214e-22	2.62472514386966e-21	1711.81411780263	2107.38000552021	2165.59042089076	863.892948653038	918.981496327316	983.365538829838	NC_007793.1	1972640	1973581	942	-
SAUSA300_2462	frp	193.040486918222	-1.11248739757976	0.157384523814316	-7.06859461539107	1.56510623493179e-12	1.10561294671712e-11	284.585803973404	265.303489934954	242.552641140749	113.833941623841	127.01617387167	124.950870964714	NC_007793.1	2658479	2659150	672	-
SAUSA300_0861	gudB	10225.6823663762	-1.11220669805957	0.0840114733555496	-13.238747680957	5.24155310057007e-40	1.41114257363125e-38	13607.7929520444	13744.4583368359	14595.6394815794	6707.43408837722	6382.91558917231	6315.85375024818	NC_007793.1	939154	940398	1245	+
SAUSA300_1576	NA	241.329433678738	-1.11212077567173	0.146762502420186	-7.57769019560384	3.51761129228372e-14	2.94919451944756e-13	300.856806226161	330.581872583296	358.107988776507	154.418766796083	145.201683377808	158.809484312571	NC_007793.1	1725029	1727506	2478	-
SAUSA300_1970	NA	65.9213773953219	-1.10960028076569	0.238071562419591	-4.66078463756234	3.15006197853064e-06	1.15645457181511e-05	95.5055732992916	84.7682640645991	89.7062992353381	41.1822942594493	38.6308156936239	45.7350178196292	NC_007793.1	2123965	2124897	933	+
SAUSA300_0581	NA	13.5929676678524	-1.10929255407881	0.500691492667608	-2.21552107500103	0.0267243194268866	0.0499637546075202	15.5808472395289	21.9983644022271	18.3883498818743	7.65105334022118	10.6467286143986	7.29246252886451	NC_007793.1	654797	655438	642	+
SAUSA300_1363	gpsA	815.890397824499	-1.09943207034005	0.111192765741287	-9.8876223017791	4.7108357643826e-23	6.55997417074657e-22	1008.95889292313	1123.42205417338	1204.87591028443	541.212162496979	517.230148673087	499.643218395992	NC_007793.1	1529425	1530423	999	-
SAUSA300_0214	NA	153.044629345588	-1.09576309742335	0.176069280370103	-6.22347689000615	4.86256469990603e-10	2.71474522301206e-09	220.068392787488	184.106412592938	220.535099605952	88.1198114013147	92.9022403780426	112.535819307793	NC_007793.1	252924	253892	969	+
SAUSA300_1918	NA	61.7517767138209	-1.09337146926987	0.265394601054906	-4.11979544769891	3.79208897653108e-05	0.000121376903436391	59.3046497623821	89.9086546173003	103.232832853504	35.7387969680133	40.557973772873	41.7677523088528	NC_007793.1	2084489	2084686	198	+
SAUSA300_1247	NA	154.304964540106	-1.09199655781774	0.178245724340208	-6.12635485008046	8.99151559088509e-10	4.92905933862321e-09	179.881126620563	240.367594945574	211.114842496049	97.3132530119005	108.307105507878	88.8458646586706	NC_007793.1	1370016	1370483	468	+
SAUSA300_1984	NA	105.989639044466	-1.08548281432744	0.208669853487266	-5.20191487264199	1.97245575661947e-07	8.39940298469063e-07	171.340071617332	140.562810871262	120.193072608014	70.8192139824662	59.0666145281731	73.9560506595495	NC_007793.1	2141985	2142728	744	+
SAUSA300_1332	NA	561.552096520927	-1.08427972368513	0.111420324912524	-9.73143566522894	2.21445179581605e-22	2.9481410446496e-21	753.719683416344	748.612084861117	786.722066010849	350.468514689293	354.919671428728	374.87055871923	NC_007793.1	1494103	1494981	879	-
SAUSA300_1696	dat	510.191130873141	-1.08343345528462	0.125000847782808	-8.66740885763515	4.42065253666268e-18	4.86874595287895e-17	643.702480987566	650.819820453684	784.236461889019	311.175035434783	337.574150864293	333.638835609503	NC_007793.1	1870313	1871161	849	-
SAUSA300_0406	NA	37.5799249785999	-1.08280880494225	0.305897461750945	-3.53977701790756	0.000400465236293277	0.00109517750286525	47.7403918840892	49.6196934547631	55.7345288001187	22.040778833005	24.6953884898211	25.6487684098023	NC_007793.1	459045	460256	1212	+
SAUSA300_1636	polA	888.973976429938	-1.07918081052799	0.113664640009952	-9.49442861415388	2.21422349002639e-21	2.80893377818531e-20	1055.05324072279	1263.9399992666	1301.95095566614	556.315375793323	588.297656750944	568.286630379828	NC_007793.1	1790626	1793256	2631	-
SAUSA300_1048	sdhB	5473.95237513721	-1.07811241047063	0.0907265353251093	-11.8830991022342	1.44893933538136e-32	3.22089909140279e-31	6913.96265016935	7380.74110174715	7992.18715398276	3445.45676481551	3550.33123519585	3561.03534491265	NC_007793.1	1147225	1148040	816	+
SAUSA300_2089	pdp	1841.58909196395	-1.07766682221044	0.0956618744595784	-11.2653743019201	1.94523596128447e-29	3.77064538735382e-28	2506.23026485484	2378.08524934803	2611.17743650279	1192.27000019879	1117.41878232591	1244.35281855334	NC_007793.1	2252686	2253987	1302	-
SAUSA300_2431	NA	208.831602813094	-1.07751491778388	0.161051163051152	-6.69051311005836	2.22389433861861e-11	1.43693226199277e-10	261.422568432781	317.397286652657	272.368743412283	117.98384780183	129.559735286177	154.257435292834	NC_007793.1	2614823	2617684	2862	-
SAUSA300_1971	NA	18.8539692333087	-1.07672942784246	1.05776914651195	-1.01792478197443	0.308713703415961	0.407192870646093	31.1551846712215	43.9434393208234	1.8359863703275	11.4821116879597	15.5804154461716	9.12667790334861	NC_007793.1	2125708	2126421	714	+
SAUSA300_0501	rrlB	4271.62058201006	-1.07549987744356	0.14505923010043	-7.41421195120746	1.22350117577579e-13	9.65649299317508e-13	5608.103369775	6299.6940909596	5474.47602119598	2417.2620353083	2238.07633246224	3592.11164235925	NC_007793.1	558412	561334	2923	+
SAUSA300_2016	rrlD	4271.62058201006	-1.07549987744356	0.14505923010043	-7.41421195120746	1.22350117577579e-13	9.65649299317508e-13	5608.103369775	6299.6940909596	5474.47602119598	2417.2620353083	2238.07633246224	3592.11164235925	NC_007793.1	2175998	2178920	2923	-
SAUSA300_1563	accC	820.559702399099	-1.06959813347879	0.145924320068563	-7.32981406372999	2.30472266391856e-13	1.76719715654262e-12	928.77974185211	1108.59981507297	1295.70037758791	619.182629430846	434.039175647274	537.056474803487	NC_007793.1	1712836	1714197	1362	-
SAUSA300_0833	NA	254.734649658636	-1.06803861526387	0.139376253057236	-7.66298843480364	1.81655709530976e-14	1.56082192976438e-13	359.272506747474	338.079795565652	337.451713341174	165.593075828444	169.073100390228	158.937706078845	NC_007793.1	912061	912840	780	+
SAUSA300_2365	hlgA	381.532972214278	-1.06507906500306	0.142363997703194	-7.48137929663636	7.35465711196573e-14	5.97997791352113e-13	505.558624107881	488.158828173634	554.72973153611	204.951935149997	244.930280009918	290.868434308129	NC_007793.1	2542127	2543056	930	+
SAUSA300_0627	tagX	393.46727157599	-1.06494543908259	0.127238414009957	-8.36968495221309	5.77724843466377e-17	5.80841201543166e-16	525.206779928315	552.020461336494	520.323800906597	244.299056464071	236.088711926657	282.864818893803	NC_007793.1	699821	700882	1062	+
SAUSA300_0776	nuc	261.316550380034	-1.06477295117427	0.14327328370547	-7.4317620399009	1.07160456606899e-13	8.59767504498397e-13	361.428830033496	319.456735652068	378.408155073846	178.900310430002	158.196920545271	171.508350545521	NC_007793.1	866215	866901	687	+
SAUSA300_1893	nadE	174.892928170863	-1.06423931370962	0.167944699916154	-6.33684370058088	2.34519679918437e-10	1.36268869170833e-09	206.617185920099	238.45158935169	264.858330421657	103.394971744647	119.063470109734	116.972021477351	NC_007793.1	2057924	2058745	822	-
SAUSA300_2163	NA	71.131117543854	-1.06060973645582	0.229024341396292	-4.63099131729669	3.63919135729332e-06	1.32997898321594e-05	93.4459586297104	95.0937902108156	99.9023394247845	47.8668625286955	48.4434650500822	42.0342894190356	NC_007793.1	2341640	2342455	816	-
SAUSA300_1105	priA	391.296691320128	-1.05928765904711	0.12883445623019	-8.22208351742851	1.99997829355798e-16	1.91539423134031e-15	487.600203233685	522.842250843145	575.927543425008	250.325647179749	270.588108909409	240.496394329773	NC_007793.1	1209053	1211461	2409	+
SAUSA300_2474	NA	28.7635067358703	-1.05726651643843	0.350110146336855	-3.01981112944151	0.0025293235895577	0.00600249858716779	34.3620999802442	37.2131444891596	44.9603384215089	15.1824392254647	20.1814292814106	20.6815890174334	NC_007793.1	2671100	2671444	345	-
SAUSA300_0463	NA	19.8030693040969	-1.05437068999208	0.448145639557541	-2.35274115582842	0.0186356014433242	0.0359506865423365	27.0712033944281	38.6898613196985	14.9814845479502	11.3892248666929	10.4975220866241	16.1891196091876	NC_007793.1	523075	523422	348	+
SAUSA300_0211	NA	43.5516661668658	-1.05410901977286	0.299636995398858	-3.51795351027898	0.000434888543855886	0.00118397184467732	56.0652411351405	61.430816954948	58.6407364525851	30.6377277654247	18.8893644194068	35.6461102736895	NC_007793.1	249815	250654	840	+
SAUSA300_2287	NA	135.090229898608	-1.04823381001868	0.181618527124427	-5.77162377988308	7.85112539783083e-09	3.80465536778882e-08	173.315965655149	186.78906326598	186.372481856525	97.7491516871621	93.0268401656856	73.2878767611497	NC_007793.1	2459000	2460232	1233	-
SAUSA300_1635	mutM	247.445353139757	-1.04793488079001	0.157092910083918	-6.67079679299471	2.54418296260648e-11	1.63083474031627e-10	304.189883141994	380.173804136416	316.907307245399	187.678713993999	142.12467326111	153.597737059622	NC_007793.1	1789738	1790610	873	-
SAUSA300_0209	NA	37.6563258009275	-1.04677855570816	0.313571921345035	-3.33824071753015	0.000843106748976552	0.00218252954355789	62.2676880247855	39.3954598432474	50.2387854913317	23.9594528117148	27.1709936632336	22.9055749712522	NC_007793.1	247271	248542	1272	+
SAUSA300_1734	NA	12.0918803975566	-1.04647897693577	0.538106512242799	-1.94474319326503	0.0518058941810411	0.0899181100291279	11.4361891131965	16.2117500379533	21.2807290043171	6.68022530839583	10.592529252634	6.34985966884287	NC_007793.1	1918781	1919260	480	-
SAUSA300_1270	femB	1274.07342056024	-1.04523929304181	0.10311274041991	-10.1368588283586	3.79093839228001e-24	5.5669355906027e-23	1581.61086477037	1784.54119899337	1784.02620454875	838.566917367431	876.021349001602	779.673988679907	NC_007793.1	1398327	1399586	1260	+
SAUSA300_1564	accB	117.378990541495	-1.04439946025456	0.213134209232699	-4.90019628484082	9.57409551437091e-07	3.72360087180108e-06	124.799910931387	152.035888251415	196.546256520712	89.6353497269251	64.2705627407896	76.985975077743	NC_007793.1	1714211	1714660	450	-
SAUSA300_2445	NA	195.891469733642	-1.03859644036119	0.161303710699361	-6.43876347207496	1.20450731222303e-10	7.31458951758495e-10	279.323406126487	273.732656431383	238.471200691555	110.068713569358	139.501098356716	134.25174322635	NC_007793.1	2640156	2640920	765	-
SAUSA300_0815	ear	336.556103671563	-1.03749464333659	0.139260986086892	-7.45000213260909	9.33387229693377e-14	7.53865752515684e-13	483.1861010591	389.453886435206	483.994579571964	202.571683412338	234.534851412159	225.595520138611	NC_007793.1	894575	895129	555	-
SAUSA300_2288	NA	25.0740633246678	-1.03094103141688	0.37886062451709	-2.7211617273	0.0065052926575139	0.0141239463343693	37.3733969636769	24.8520296272876	38.4576971226025	17.2373550792124	19.7212663636519	12.8026347915752	NC_007793.1	2460225	2461124	900	-
SAUSA300_1735	menC	159.154080660287	-1.02392470595037	0.169087895145836	-6.05557662816283	1.39915549565042e-09	7.43454773237057e-09	221.098303381679	191.372733497958	226.881059642858	96.7483736502756	104.434766707373	114.389247081581	NC_007793.1	1919574	1920575	1002	-
SAUSA300_0834	NA	489.280690111735	-1.02322980263333	0.120338838845821	-8.50290573224077	1.84903051964463e-17	1.93948093034586e-16	721.458272984711	632.720712193701	613.152240752977	324.694479918242	319.794067248393	323.864367572382	NC_007793.1	912873	913832	960	+
SAUSA300_0450	treR	150.299457600017	-1.02300541341493	0.170578074405831	-5.99728550681751	2.00643121838709e-09	1.04325812063346e-08	221.19358723397	187.452296269216	195.479624681752	96.6495276103583	103.34560523386	97.6761045709464	NC_007793.1	507370	508098	729	+
SAUSA300_1192	glpK	1372.86888347134	-1.02063788678356	0.10125586931915	-10.0797898793066	6.78711068083486e-24	9.90672842148366e-23	1815.93660195902	1736.69139971625	1964.14331778596	888.642685535045	967.260857018919	864.538438812819	NC_007793.1	1313251	1314747	1497	+
SAUSA300_0775	NA	34.4242953052706	-1.02035347790043	0.32150839833232	-3.17364486648888	0.00150537757490115	0.00372958063802196	38.4715798247728	50.1314746160262	49.990291761355	20.0361605497713	25.2482762578591	22.667988821839	NC_007793.1	865404	865874	471	+
SAUSA300_1479	NA	19.7527745244432	-1.01659090650694	0.43334463929211	-2.34591780843901	0.0189802924409615	0.0364994036384521	29.0902012410807	32.3010164597942	18.4146276635916	12.4269883394415	17.1784345326145	9.10537891013629	NC_007793.1	1632483	1633073	591	-
SAUSA300_1467	lpdA	424.074167915817	-1.00994427894896	0.137497999050192	-7.34515619082061	2.05518959014934e-13	1.58589948309932e-12	517.818406497711	576.086110818442	605.264903308392	317.28029844551	235.590889746322	292.404398678527	NC_007793.1	1621355	1622776	1422	-
SAUSA300_0550	NA	691.457684722375	-1.0048090425198	0.10777979805209	-9.32279574354165	1.13314359893276e-20	1.39370910670765e-19	922.498095776814	965.32798349994	881.68953511196	475.473881160084	440.781144251817	462.975468533638	NC_007793.1	624075	625565	1491	-
SAUSA300_2257	NA	475.646957037882	-1.00111394223795	0.116344099170789	-8.60476766224601	7.64715008834552e-18	8.19869232923062e-17	611.369804677672	644.238738318789	647.895872726982	301.516055482944	324.206502469413	324.654768551491	NC_007793.1	2424520	2424993	474	-
SAUSA300_1506	NA	292.913100639118	-0.997418117951025	0.138362820097323	-7.20871486465405	5.64823930490419e-13	4.21097964177934e-12	348.895770332157	399.607656693398	422.369098489058	199.97160482687	192.667270572683	193.967202920539	NC_007793.1	1657759	1658088	330	-
SAUSA300_1993	NA	243.140922982774	-0.995667385889097	0.149289365907274	-6.66937916065317	2.56887793355579e-11	1.64231958654504e-10	282.354892448693	355.083448182608	334.945850918791	167.615144500568	166.062729008163	152.783472837819	NC_007793.1	2150067	2151026	960	-
SAUSA300_1456	NA	420.227339940622	-0.995102182666189	0.123648745678466	-8.04781461555491	8.42854880808329e-16	7.88508639458911e-15	533.336276774738	549.560698404622	595.758596318208	262.696066210823	281.042983080221	298.969418855117	NC_007793.1	1609651	1611300	1650	-
SAUSA300_2473	NA	657.759133417576	-0.994021907619664	0.111116911153484	-8.94573019804915	3.69498684465859e-19	4.26331101171798e-18	936.32872780337	857.70209676234	833.640978178516	416.653456082303	453.001189807977	449.228351870948	NC_007793.1	2669999	2670967	969	-
SAUSA300_1838	rrlC	895.110874706964	-0.992213374442364	0.134978407453632	-7.35090443842442	1.96870137996218e-13	1.52889853963088e-12	1247.97416830176	1169.09044489035	1155.92513658864	592.804737230369	479.46989275832	725.400868472344	NC_007793.1	1997774	2000696	2923	-
SAUSA300_1691	NA	313.886002546577	-0.988656785659772	0.134540679066148	-7.34838557767118	2.0061509308292e-13	1.55300437872178e-12	455.657345859773	411.793263156442	384.947221705691	214.606655423203	213.072714895995	203.238814238357	NC_007793.1	1865402	1866478	1077	-
SAUSA300_1577	NA	54.520455513069	-0.987695130768903	0.266917668730661	-3.70037373496454	0.000215282175912119	0.000616582402169108	72.7050666830018	82.0871188740659	63.3986479562924	27.740451945697	40.1513235430726	41.0401240762845	NC_007793.1	1727508	1728176	669	-
SAUSA300_0079	NA	695.46272685707	-0.984241664550393	0.105801992410588	-9.30267608506674	1.36954430156193e-20	1.67596254681038e-19	936.278707112621	904.101052736612	930.519508036649	474.83960870522	446.873272742249	480.164211809067	NC_007793.1	88136	88681	546	+
SAUSA300_1737	menE	123.957564010654	-0.97941292488949	0.188122226526184	-5.20625841494156	1.92686266904058e-07	8.23419443930391e-07	141.125282230526	185.196521521537	167.946865868647	83.3986992178996	88.1536393402031	77.9243758851122	NC_007793.1	1920580	1922058	1479	-
SAUSA300_2372	bioA	11.1220965266032	-0.979155788650195	0.544665632244726	-1.79771906043495	0.0722215393600436	0.120352675288436	14.5284206896355	13.1282686803366	16.4361255952027	8.62635315556386	5.76517436123342	8.2482366776471	NC_007793.1	2548884	2550242	1359	-
SAUSA300_0902	pepF	331.554118075456	-0.976633192100061	0.129668912432911	-7.53174507116624	5.00666350081752e-14	4.15450193920577e-13	440.967183705002	416.798263911912	460.577709915687	229.164560005723	230.832056983986	210.984933930427	NC_007793.1	989609	991417	1809	+
SAUSA300_2491	NA	11515.6102477557	-0.976398018475566	0.0840073351579501	-11.6227709954107	3.15726843636367e-31	6.48310289941456e-30	15750.6133334942	14457.7670750756	15600.5979362974	7859.12408325695	7850.18674433455	7575.3723140758	NC_007793.1	2693539	2695083	1545	-
SAUSA300_1331	ald	33.7354773113099	-0.972875045057032	0.329091073232385	-2.95624866241827	0.00311405918545589	0.00726243825355878	39.4404453799421	54.0187489346321	41.13584458305	24.9117435460822	25.50827282811	17.3978085960432	NC_007793.1	1492510	1493628	1119	-
SAUSA300_0210	NA	85.4631279819515	-0.972803486877253	0.215600249436291	-4.51207032190709	6.41978947444925e-06	2.29089100097062e-05	103.779668564116	118.187574406838	117.834304066578	51.7522049462685	54.3414128847593	66.8836030231495	NC_007793.1	248545	249813	1269	+
SAUSA300_1644	pyk	2488.98377866214	-0.97146831521237	0.0901427156625506	-10.7770029787993	4.42054476067344e-27	7.28638092184473e-26	3224.81290548661	3239.91412873998	3425.03446668993	1689.43529636672	1746.7602566739	1607.94561801568	NC_007793.1	1804763	1806520	1758	-
SAUSA300_0158	cap5G	18.6396415623415	-0.969993864257498	0.444596473025417	-2.18173989923228	0.0291287344428421	0.0539594216781395	16.606422253865	29.1985283759729	28.3370435363111	16.2886285867355	13.1659350528055	8.24129156835879	NC_007793.1	180286	181410	1125	+
SAUSA300_1056	NA	280.994924670274	-0.969978815428258	0.182788402464773	-5.30656651269324	1.11709410689241e-07	4.87697120900957e-07	267.589793126073	370.400218606637	477.345246476363	200.303515850374	168.808710166922	201.522063795277	NC_007793.1	1153847	1154197	351	+
SAUSA300_1054	NA	103.819519242976	-0.968692978811311	0.242676906054654	-3.99169824010015	6.56018159915709e-05	0.000200698485034819	176.702637000856	141.319508913702	95.1576544572415	58.2438351805833	89.7388747076011	61.7546051978696	NC_007793.1	1152431	1152937	507	+
SAUSA300_0665	NA	18.5622085450999	-0.961472525021961	0.445758029121063	-2.15693820909468	0.0310104793039632	0.0570960420619323	33.2536766235848	22.0528371305261	18.4467563736372	9.55378142841962	17.1543721905792	10.9118275238525	NC_007793.1	739285	739827	543	+
SAUSA300_2499	crtM	243.405861474726	-0.956703334536914	0.149552304679602	-6.39711528743431	1.58339777915863e-10	9.44968674606244e-10	293.812031124697	359.730814728644	311.442586979899	154.159771062055	159.363885674759	181.926079278303	NC_007793.1	2703659	2704522	864	-
SAUSA300_0727	pepT	750.79191589212	-0.956067106432794	0.104918789404554	-9.11244889365164	8.05430268285955e-20	9.70924149282025e-19	972.44129717825	971.908069120586	1027.81799180634	516.532588174333	526.865649252134	489.185899821082	NC_007793.1	807282	808508	1227	-
SAUSA300_0510	clpC	2131.65701095197	-0.956022183923384	0.0949626828285904	-10.0673459873604	7.7028607878851e-24	1.1176066879668e-22	2696.30717173878	2752.46527231903	2989.76064454403	1405.10584164059	1412.39300807419	1533.91012739522	NC_007793.1	568620	571076	2457	+
SAUSA300_0583	NA	15.2545251782237	-0.953554851182531	0.474757308187106	-2.00851010556056	0.0445891132758574	0.0788608915820455	23.8926175054927	22.0080512827527	14.7185812687005	8.60577397200848	12.279239702826	10.022887337562	NC_007793.1	657043	657663	621	+
SAUSA300_1465	NA	376.641327650522	-0.951811671246761	0.126046989475125	-7.55124477950819	4.31117696002414e-14	3.58968445846684e-13	475.422629214723	483.598229141847	529.768560644562	272.032676966971	248.312293928113	250.713576006915	NC_007793.1	1619364	1620347	984	-
SAUSA300_2132	NA	1759.16515614071	-0.950059987475947	0.0962908422719157	-9.86656638429928	5.81201191125091e-23	8.04714563483483e-22	2398.68260419947	2148.9559808282	2405.47405467166	1166.32667637868	1185.87493251671	1249.67668824953	NC_007793.1	2305724	2305984	261	+
SAUSA300_1172	NA	146.134737259387	-0.948705682147506	0.174232315503315	-5.44506155133694	5.17874747072627e-08	2.32372317066106e-07	201.330392592072	196.967506743656	179.934809432975	96.7981494960585	111.983249377542	89.7943159140184	NC_007793.1	1290705	1291991	1287	+
SAUSA300_1851	NA	64.31531199137	-0.943679124299798	0.248963824752508	-3.79042668242223	0.000150388720190867	0.000438498037331492	85.1365355865467	97.9995564997073	71.4709781639209	48.8283130416312	46.8113871589123	35.6451014975017	NC_007793.1	2013664	2014500	837	-
SAUSA300_1505	NA	539.558748577523	-0.943153546947146	0.113642914571409	-8.29927277476244	1.04750609797536e-16	1.02757379570619e-15	703.266097095005	699.81094193211	726.670199265563	369.101874195857	391.324714673109	347.178664303491	NC_007793.1	1657139	1657762	624	-
SAUSA300_0395	NA	67.7595090427518	-0.941795522151246	0.244493932862244	-3.85202001180899	0.000117147446648567	0.000346156418572535	99.7062287168876	96.7257739915251	71.6493676738368	39.2225485292955	49.9949385843291	49.2581967606367	NC_007793.1	446437	447117	681	+
SAUSA300_1961	NA	16.9474969402376	-0.940679711496388	0.447972627232932	-2.0998598001553	0.0357411759279598	0.0646275143831692	17.6380457749049	24.7697368984428	24.6186441363518	10.5481858514144	14.0177543429573	10.0926146373546	NC_007793.1	2117652	2119607	1956	-
SAUSA300_1349	NA	128.32706739168	-0.936810128782003	0.188605558799573	-4.96703349967287	6.79848476831366e-07	2.70933036079342e-06	175.402830972507	137.222153939148	191.941154719883	88.1530872735563	92.9921581029716	84.2510193420145	NC_007793.1	1516184	1517326	1143	-
SAUSA300_1507	glk	370.759865683924	-0.934481644942032	0.123498495291936	-7.56674518772904	3.82691516613166e-14	3.19745360259897e-13	479.573185978395	483.589162394326	496.817720060524	257.666725348893	243.383705412073	263.528694909335	NC_007793.1	1658088	1659074	987	-
SAUSA300_1180	NA	38.2453005417829	-0.933219995650041	0.305571057202502	-3.05401959267234	0.0022579733374106	0.00544385014581679	47.9330639662204	54.6864266825239	48.2932458338045	28.6761684268276	29.4524483930549	20.4304499482661	NC_007793.1	1299446	1299661	216	-
SAUSA300_1139	sucD	11583.8972067956	-0.931514780681915	0.0845049878017717	-11.0231928897147	2.95391707669722e-28	5.26275079179219e-27	15663.4109350308	14600.2780467151	15331.3527655162	8340.24499612444	7827.4490073812	7740.64749000592	NC_007793.1	1248020	1248928	909	+
SAUSA300_1716	NA	55.492724588127	-0.931065162647191	0.258185892592278	-3.60618139627601	0.000310735960213309	0.000863432605042257	68.486582505534	80.1987542911984	70.2771352037026	31.6347059111531	42.0196010605519	40.3395685566222	NC_007793.1	1898752	1900254	1503	-
SAUSA300_0793	NA	183.345089316275	-0.930888124858303	0.159545261961776	-5.83463346646623	5.39089413686277e-09	2.68216355105102e-08	259.545345529044	214.933547801922	246.36581578221	125.440916459829	133.094876785773	120.690033538874	NC_007793.1	876756	877634	879	+
SAUSA300_2148	NA	88.7048546503945	-0.92675393556415	0.213741768694811	-4.33585789629825	1.45192724543362e-05	4.91343535710288e-05	105.89593711079	128.677508596394	114.493372609483	59.3671347834416	53.3980140709192	70.3971607313394	NC_007793.1	2325236	2326105	870	-
SAUSA300_1343	nth	195.11088271696	-0.926291399855642	0.151371611608932	-6.11932045916716	9.39752463818695e-10	5.12842391854212e-09	252.397539210652	250.699027693052	263.755499776987	134.867120614664	137.638715427987	131.307393578416	NC_007793.1	1508025	1508684	660	-
SAUSA300_2455	NA	621.414576472061	-0.925208529647665	0.113545319167434	-8.14836345902864	3.68882239626797e-16	3.50510457496365e-15	819.648697475769	767.85321846735	854.345924501891	408.504335655635	463.415913367904	414.719369363816	NC_007793.1	2651284	2653248	1965	+
SAUSA300_0198	NA	500.191918295043	-0.924426141535538	0.119465574453829	-7.73801277700136	1.00982701839862e-14	8.83325222230995e-14	610.412299680706	708.884404921696	647.220757803437	340.941987628927	328.750447285023	364.941612450468	NC_007793.1	232785	233708	924	+
SAUSA300_1785	NA	264.942593136079	-0.923758819909929	0.137815940899715	-6.70284448866566	2.04400963592902e-11	1.32778427556461e-10	351.823107478872	325.432262338934	362.710634443188	185.91256475333	177.815108881725	185.961880920426	NC_007793.1	1967043	1968266	1224	-
SAUSA300_0905	NA	51.3469393139024	-0.919129280368656	0.27587052943858	-3.33174145944173	0.000863043942157832	0.00222700263242644	68.5685854611389	60.1926086106851	72.7305510482491	33.4581655779334	45.8136717245783	27.3180534608294	NC_007793.1	993175	993768	594	-
SAUSA300_1725	NA	484.057487638737	-0.914700570430316	0.124751935689615	-7.33215533189084	2.26480370728896e-13	1.74210139135275e-12	671.913482742678	606.419462627362	619.645399985532	323.412812544199	377.21005817047	305.743709762179	NC_007793.1	1907471	1908184	714	-
SAUSA300_1168	NA	1408.22179171461	-0.914289434030736	0.0941439336706339	-9.71161282923882	2.69045707018214e-22	3.56228277653077e-21	1881.15910639913	1788.38873266443	1849.91864256975	1010.57088954268	980.076101727592	939.217277384072	NC_007793.1	1284342	1286066	1725	+
SAUSA300_1196	hfq	76.378810172334	-0.90638676569397	0.230465540247482	-3.93285158692558	8.39440698795191e-05	0.000254245601647594	102.136893439294	90.8374855598212	105.455067643349	61.5047863606612	57.4213422592553	40.917285771623	NC_007793.1	1318610	1318843	234	+
SAUSA300_1437	NA	175.410786122328	-0.905150537873014	0.164590337379447	-5.4994148033507	3.8105376540951e-08	1.72998654145529e-07	253.475326008887	233.316054198803	199.654297317871	125.255031789776	118.683034052944	122.080973365687	NC_007793.1	1589993	1590607	615	-
SAUSA300_1509	NA	906.50602973471	-0.904909942546574	0.111685796084466	-8.10228313958747	5.39372321655834e-16	5.10507474754721e-15	1260.79651098528	1222.04921165611	1064.32054670172	585.699558294342	668.130098529529	638.040252241273	NC_007793.1	1659255	1660718	1464	-
SAUSA300_0217	NA	146.519866787195	-0.903856071219274	0.173955715681798	-5.19589751723144	2.037344789038e-07	8.66050249796327e-07	187.948634349874	194.701098381309	190.794740367888	86.1381587397966	109.951302186743	109.585266697561	NC_007793.1	256719	257477	759	-
SAUSA300_1216	NA	406.308396918949	-0.899405047041163	0.12453366626691	-7.22218396038776	5.11591997624963e-13	3.84965034237666e-12	541.671349112174	529.337495827993	516.614515359387	281.830898059645	308.951955295382	259.444167859115	NC_007793.1	1333929	1335410	1482	+
SAUSA300_2236	NA	196.347853097212	-0.893315077993599	0.170934832196882	-5.22605642461849	1.73163535807289e-07	7.47905966597258e-07	296.832822737262	253.993901965003	215.691174616587	116.901109911535	148.137065900488	146.531043452399	NC_007793.1	2402927	2404081	1155	-
SAUSA300_0202	NA	27.0400610943478	-0.892106839758318	0.368342677264736	-2.42194807938897	0.0154375560238774	0.0305598024884436	28.0224894274993	39.4113596048875	38.3838735560868	13.41508779295	24.6904849735208	18.3170712111425	NC_007793.1	238105	239268	1164	+
SAUSA300_1759	NA	92.6706672166444	-0.89160570613698	0.207941845465381	-4.28776470720233	1.80480119941929e-05	6.03177007750752e-05	108.061336184324	123.406756151764	129.929275207605	57.3402021232073	65.3997910009826	71.8866426319836	NC_007793.1	1944634	1945200	567	+
SAUSA300_1565	NA	496.78567544965	-0.89124548667102	0.157856613688527	-5.64591793682825	1.64302208815995e-08	7.71519868141776e-08	508.682991571577	640.23128793174	786.435763736542	405.096951465875	307.360150664054	332.906907328115	NC_007793.1	1714662	1715576	915	-
SAUSA300_2444	gntR	60.2336417087995	-0.887840492745549	0.243550311009496	-3.64540898784126	0.000266966885594266	0.000755678462377228	82.0499173816054	76.2081855690803	76.2422758580572	43.0491386297146	40.9794578560074	42.8728749583319	NC_007793.1	2639322	2640002	681	-
SAUSA300_1078	divIB	806.496880840246	-0.884241250308996	0.122880181121548	-7.19596311006687	6.20213973784822e-13	4.59565277822821e-12	925.687269456593	1034.33586965185	1177.18307811969	593.273361228506	506.450280335008	602.051426249829	NC_007793.1	1178679	1179998	1320	+
SAUSA300_1360	ubiE	127.307830292027	-0.883960153592795	0.185648605357443	-4.76146940016512	1.92188443029298e-06	7.28752108701078e-06	151.675053209639	157.052639182363	185.92083942888	88.9125377203416	81.0096483791407	99.2762638317954	NC_007793.1	1527251	1527853	603	-
SAUSA300_1528	cdd	95.0421425626977	-0.883082198629113	0.207797188768257	-4.24973121081999	2.14027187136369e-05	7.04603090260085e-05	107.177950005814	136.196516301239	126.560161461385	74.2612894991789	59.2167017758986	66.840236332671	NC_007793.1	1679488	1679892	405	-
SAUSA300_2587	NA	57.8863613519441	-0.880708032019026	0.256142408389669	-3.4383530535061	0.000585264090445874	0.00155152613911417	79.8994037723304	72.8998129338542	72.0922657277855	37.3881704903875	34.6084214120217	50.4300937752852	NC_007793.1	2808462	2810015	1554	-
SAUSA300_1243	sbcC	231.89390317613	-0.879374292526777	0.153617689684478	-5.72443378319879	1.03779274531153e-08	4.96950952942655e-08	253.119472805024	318.825707120848	329.721272730182	164.032076136653	165.884460354714	159.78042990936	NC_007793.1	1360927	1363956	3030	+
SAUSA300s014	NA	76456.8488462965	-0.87884515126049	0.0982316034253289	-8.94666401255017	3.66387372777845e-19	4.24763925474028e-18	105939.85128852	99657.4172900953	91554.5449247354	50915.8064730661	59458.7619543697	51214.7111469923	NC_007793.1	1502013	1502445	433	-
SAUSA300_1801	fumC	1416.1272062914	-0.877785484190287	0.0924923264573955	-9.49036009592233	2.30237531592648e-21	2.9055496825468e-20	1859.61245588608	1823.23228757447	1819.66861155128	999.729370897575	1022.98782789777	971.532683941206	NC_007793.1	1984212	1985597	1386	-
SAUSA300_0746	NA	391.543365642321	-0.875290454511282	0.126394285150942	-6.92507935359573	4.35731203303243e-12	2.96566490338134e-11	487.720720500406	522.099648837898	510.291581988639	296.197716276032	248.782741834621	284.16778441633	NC_007793.1	831724	833163	1440	+
SAUSA300_0947	NA	136.316055465307	-0.87349624042639	0.189787999194655	-4.6024840565946	4.17481530496573e-06	1.51885547806786e-05	153.67007326305	184.358543721057	190.669492872688	117.746503572523	83.7388605259889	87.7128588365379	NC_007793.1	1036056	1036859	804	+
SAUSA300_1504	NA	28.3420115700014	-0.873043831912404	0.358033540242963	-2.4384414692544	0.0147507472548741	0.0292959513102951	40.483999238738	33.6054216270831	35.6864883737907	26.8194979292829	19.7322496307302	13.7244126203834	NC_007793.1	1656113	1657087	975	-
SAUSA300_0078	copA	3255.76630403935	-0.86981038143879	0.0890304307111469	-9.76980987838675	1.51736544878693e-22	2.07716185446934e-21	4091.96497445468	4128.9169242235	4403.53534011365	2286.15695550376	2219.94607841084	2404.07755152969	NC_007793.1	86094	88118	2025	+
SAUSA300_2328	NA	13.0598181423176	-0.868946302429739	0.528720066157695	-1.64349030432026	0.100281529760561	0.158604534340626	22.9043570587414	13.3801873633597	14.0292710654999	13.295151595614	4.84880372118958	9.90113804950124	NC_007793.1	2504190	2504546	357	+
SAUSA300_1910	NA	73.8062952740781	-0.868084485652204	0.226201238657872	-3.83766459813766	0.000124209975805038	0.000364800935000736	90.3438416671126	105.426565466623	90.8377518535376	47.8493217231372	50.8609926518672	57.5192982821916	NC_007793.1	2075891	2076631	741	-
SAUSA300_1907	NA	39.2055197955867	-0.865250319945145	0.309294255284124	-2.79749883860697	0.0051499952365365	0.0114376154519963	46.7589976872939	51.4338765589122	53.4634634396178	26.7556236305507	20.4316871439844	36.3894703131611	NC_007793.1	2074000	2074557	558	-
SAUSA300_1269	femA	519.946634737501	-0.864338210024029	0.116318553810178	-7.4307853881553	1.07954745744108e-13	8.63281679663283e-13	640.308104933927	703.212938764264	671.289057652867	361.322982375356	394.431537755426	349.115186943169	NC_007793.1	1397007	1398308	1302	+
SAUSA300_0760	eno	11895.8459906188	-0.859830384150839	0.0823627405886163	-10.4395552892722	1.63575188393179e-25	2.57365377582255e-24	15297.8373239018	15283.7938726199	15436.7214187324	8589.36105455251	8713.81223842859	8053.55003547756	NC_007793.1	848219	849523	1305	+
SAUSA300_2446	NA	48.8056797502717	-0.85778479092805	0.277623809858607	-3.08973784116325	0.00200333236158031	0.00487356858645491	71.6614033072868	54.214517006358	62.448069682109	29.6584390216862	31.9704506984697	42.8811987857201	NC_007793.1	2641085	2641777	693	-
SAUSA300_2102	NA	345.145896300616	-0.856884337182687	0.126478071675445	-6.77496364256355	1.24437548990486e-11	8.17106182124519e-11	445.394159584543	437.2569239784	451.622186655153	230.755911677654	256.282397578511	249.563798329435	NC_007793.1	2268256	2269113	858	-
SAUSA300_1744	NA	54.9777783448765	-0.856460377416469	0.253157282891551	-3.38311569643194	0.000716684333030924	0.00187529820619215	69.6217901454032	72.0191558350193	70.994525079687	37.2643050592692	40.8560207504469	39.1108731994338	NC_007793.1	1925886	1926437	552	+
SAUSA300_1075	pbpA	2061.83366738575	-0.855566935883304	0.100087308129162	-8.54820608002766	1.25016354431028e-17	1.3227712960104e-16	2440.14212175467	2607.31986773171	2919.37877086808	1480.76351047781	1504.49802561744	1418.89970786479	NC_007793.1	1173821	1176055	2235	+
SAUSA300_0628	NA	32.2988975675109	-0.850972717970523	0.33571314968716	-2.53482092900893	0.0112504820618946	0.0231212197082023	44.7476459634687	48.8755103012206	31.6561027052954	21.8920659420487	26.7582842841734	19.8637762088585	NC_007793.1	700945	701343	399	+
SAUSA300_1055	efb	1117.86812240177	-0.849641908932724	0.122518395408521	-6.93481094083635	4.06764779507391e-12	2.77631284717298e-11	1200.60946499114	1519.74294181327	1593.4887459626	759.911204195488	767.373693636799	866.082683811291	NC_007793.1	1153196	1153693	498	+
SAUSA300_2481	NA	2831.51231806687	-0.848179996224601	0.120178573755751	-7.05766402211118	1.69324846498837e-12	1.19265727635664e-11	4269.82621201667	3551.32553775318	3101.51881272323	1915.60634084045	2202.45651343828	1948.34049162943	NC_007793.1	2678764	2678982	219	+
SAUSA300_0024	NA	44.0615843756424	-0.84793076361686	0.294356508602632	-2.88062515635259	0.00396887342451939	0.00909799461457946	67.4906157355755	42.4330781869628	59.5866321875183	25.846457208679	36.121445700591	32.8912772345278	NC_007793.1	29998	30798	801	+
SAUSA300s175	NA	93.4314046531936	-0.847404400880523	0.205548200522417	-4.12265540990764	3.74529762200707e-05	0.000120037779604803	123.462471654922	129.654514064102	107.569013501523	70.9654934451068	61.0294623148747	67.907472938633	NC_007793.1	2315193	2317297	2105	-
SAUSA300_0375	NA	62.123158107399	-0.846346778445414	0.24913129616406	-3.39719172772284	0.000680812481862025	0.0017891633878001	78.9626295154134	89.5806180027143	71.8385226568998	38.2334177947311	53.1587962495515	40.9649644250837	NC_007793.1	425516	426097	582	+
SAUSA300_1480	NA	47.9600298020953	-0.845189129856859	0.281570169065653	-3.0016998344018	0.00268476760512138	0.00632800769183765	69.544176484362	59.8799809936597	55.7872674583618	26.824127290196	42.7721118533402	32.9525147326524	NC_007793.1	1633080	1634126	1047	-
SAUSA300_1460	NA	299.589294742427	-0.842708294973589	0.135878420788895	-6.20192882785151	5.57753022519015e-10	3.09962287514581e-09	391.286004735657	351.828121375656	409.495023431648	229.960878437465	209.840908822263	205.124831651874	NC_007793.1	1614593	1615726	1134	-
SAUSA300_0251	NA	1196.45854157336	-0.842208380704052	0.10869998096867	-7.74800853872091	9.33448649872746e-15	8.19473216899154e-14	1377.94094936214	1626.70267188134	1603.75276747596	902.204456238853	790.43962299979	877.710781482057	NC_007793.1	301595	303283	1689	+
SAUSA300_1529	dgkA	43.274857836327	-0.842129970518685	0.297025684902353	-2.83520925402641	0.00457956785874754	0.010302964644146	49.9812363349007	71.4492374191865	45.8970121386237	35.1093907088872	26.6394866514621	30.5727837649016	NC_007793.1	1679903	1680247	345	-
SAUSA300_1763	epiP	120.381377400904	-0.842075594440949	0.191829375731631	-4.38971138403229	1.13501200946093e-05	3.92315848633926e-05	150.471775549329	166.284321282915	147.91711313112	69.970522258179	99.659595163469	87.9849370204105	NC_007793.1	1947842	1949215	1374	-
SAUSA300_1510	NA	662.248330692439	-0.841386941042092	0.105292943054668	-7.99091483847351	1.33941061572309e-15	1.2482276622681e-14	856.300828838063	843.975398009243	849.583936096271	484.34530464643	465.57334672505	473.711169839575	NC_007793.1	1660730	1661269	540	-
SAUSA300s229	NA	493.25072838483	-0.841336119565413	0.136839650877772	-6.14833576502551	7.83001451152417e-10	4.3020691976016e-09	755.504493369766	574.898428313619	568.425095302959	352.161615284969	377.963174152009	330.551563885658	NC_007793.1	1005489	1005738	250	-
SAUSA300_1242	sbcD	29.3430575279531	-0.835091215117554	0.354923739129475	-2.35287506314959	0.0186288920832441	0.0359506865423365	28.023405731189	46.7182796298898	38.3927870538689	25.8700316386541	20.5714815899677	16.482359524149	NC_007793.1	1359802	1360923	1122	+
SAUSA300_1894	NA	174.204298902921	-0.834524136081281	0.16645790677406	-5.01342442815898	5.34697736012526e-07	2.1701383825098e-06	194.04801160699	250.822706909736	225.456555151075	135.162231138743	117.810169411015	121.926119199969	NC_007793.1	2058738	2060207	1470	-
SAUSA300_1532	NA	4266.17796617856	-0.834117863727126	0.100310498240932	-8.31535959201086	9.14744846277703e-17	9.08371623988063e-16	5300.76185971934	5228.99583684273	5866.64314253049	3401.27279411715	2893.18880219758	2906.20536166405	NC_007793.1	1681969	1682667	699	-
SAUSA300_1444	scpB	295.634932269818	-0.83238217532165	0.141034891069163	-5.90195921740707	3.59209972117185e-09	1.82849950092424e-08	358.516201098024	377.838609503014	399.372275489244	191.075628568392	204.218716554515	242.788162405718	NC_007793.1	1598494	1599036	543	-
SAUSA300_0744	lgt	203.559812873481	-0.826606065571622	0.156470513489553	-5.28282324341455	1.27208112660561e-07	5.53366709114073e-07	256.446565932958	244.260629320865	279.459759656851	135.954916959072	137.974487933059	167.262517438082	NC_007793.1	830384	831223	840	+
SAUSA300_1686	murC	729.67701267467	-0.824002512745523	0.107466409028384	-7.66753556013849	1.75332422913545e-14	1.51185217337907e-13	870.688579557058	970.163794010374	957.11173869853	546.305747636093	510.557845604092	523.234370541875	NC_007793.1	1858262	1859575	1314	-
SAUSA300_0860	rocD	4367.98039778317	-0.823473317429676	0.0983526487969668	-8.37266029438215	5.63318204820513e-17	5.68716670950043e-16	5477.77052988975	5347.68397750595	5917.60579707847	3477.5370224685	2917.92510922545	3069.35995053092	NC_007793.1	937855	939045	1191	+
SAUSA300_0840	NA	94.0343676587789	-0.823219092404139	0.223739898602024	-3.67935758238827	0.000233822222860329	0.000668102884422849	138.519866270615	132.807826517974	90.1859804456763	64.4113018867072	78.1485506729824	60.1326801587189	NC_007793.1	919112	919435	324	+
SAUSA300_1974	NA	219.572137085291	-0.818273588915774	0.158968783509662	-5.14738535988129	2.64142331575875e-07	1.10538319414222e-06	241.854891017156	283.381928095976	315.585344901819	140.817061939452	171.058549761329	164.735046796012	NC_007793.1	2128768	2129784	1017	-
SAUSA300_0377	NA	167.412091262963	-0.818003704336729	0.165884826944643	-4.93115446061684	8.17450631903265e-07	3.21018295154232e-06	197.369390012279	200.981150108297	241.897176314799	116.662192550796	123.62749900807	123.935139583537	NC_007793.1	426801	427427	627	-
SAUSA300_0918	NA	180.738520032396	-0.816604523384411	0.15753167608088	-5.18374807975224	2.17470631532432e-07	9.16402330787971e-07	241.821569438771	211.643177482021	237.59956319293	124.571171949328	134.158540018459	134.637098112869	NC_007793.1	1007012	1008187	1176	-
SAUSA300_1941	NA	20.2059137696579	-0.813012200134064	0.418546630094595	-1.94246504851877	0.0520808271837747	0.0902659830230944	18.6770721140407	33.5268420047174	25.5448334392608	11.5050396317552	17.3080286151492	14.6736668130243	NC_007793.1	2107685	2109346	1662	-
SAUSA300_2502	NA	54.9408000879424	-0.811763461553184	0.272628131111716	-2.97754842188514	0.0029056374269881	0.00682205376510868	88.3656161006442	66.2940916049311	55.484063651178	41.9981558374646	44.8333633632484	32.6695099701884	NC_007793.1	2707178	2707666	489	-
SAUSA300_2371	bioB	26.7987657452033	-0.809765310480356	0.363084308843478	-2.23024044486989	0.0257314845402498	0.0483688029798489	31.1404073951213	36.5202099370363	34.7624525411017	24.9058848011217	19.7364404178328	13.727199379006	NC_007793.1	2547875	2548882	1008	-
SAUSA300_1173	NA	107.382325017739	-0.806673173348028	0.204014975276142	-3.95399000615601	7.68586210496165e-05	0.00023424960855751	113.199813483609	153.82251141308	143.231301149896	90.8950727723037	73.7917142624265	69.3535370251176	NC_007793.1	1291991	1292695	705	+
SAUSA300_2090	deoC	549.904733534908	-0.804723348915443	0.133490191170875	-6.02833318206394	1.65659265607734e-09	8.65069828809351e-09	740.566824069275	617.1847003491	737.913093720251	457.219256894163	341.658198938689	404.886327237968	NC_007793.1	2254266	2254928	663	-
SAUSA300_1530	NA	437.971495915384	-0.801615896207679	0.128158152757306	-6.25489583737762	3.97781311855152e-10	2.24667626719122e-09	500.131918523068	542.670398404732	625.936989154953	332.963973540718	307.00585546218	319.119840406654	NC_007793.1	1680250	1680717	468	-
SAUSA300_1047	sdhA	11719.8564008572	-0.799091760117539	0.092642223001018	-8.62556763246881	6.37755330938646e-18	6.89857663778723e-17	13998.0176615854	14395.04078318	16260.1816624531	8720.48984219878	8155.24159029766	8790.16686542838	NC_007793.1	1145459	1147225	1767	+
SAUSA300_0560	vraB	606.741620450414	-0.798943540085882	0.127301218595387	-6.27600857950334	3.47375022820337e-10	1.9757973715814e-09	748.317972140127	741.593242533097	820.79058729948	406.268586778727	402.411897077372	521.067436873684	NC_007793.1	634656	635795	1140	+
SAUSA300_0572	mvk	180.039929076534	-0.797927210713594	0.160403564620071	-4.97449799574935	6.54169410737094e-07	2.61128909755515e-06	230.462696567902	230.940653340393	224.290749080124	148.442500304053	129.031564515283	117.071410651448	NC_007793.1	646691	647611	921	+
SAUSA300_1333	NA	1443.69439489744	-0.797230692334229	0.101835254413421	-7.82863161609737	4.93208453011401e-15	4.40975675884363e-14	1667.00891651495	1867.499572775	1963.32109855922	1099.38013414718	1032.63261015645	1032.32403723186	NC_007793.1	1495001	1498441	3441	-
SAUSA300_0996	lpdA	7538.27256340639	-0.795423634391941	0.100880632938625	-7.8848001962465	3.1503918143245e-15	2.86969900981514e-14	8709.58042243611	9860.93986905984	10124.7713950079	6081.90722219781	5197.61337876024	5254.82309297644	NC_007793.1	1092012	1093418	1407	+
SAUSA300_2040	NA	296.101449088744	-0.794112268922946	0.138941890708538	-5.71542725432445	1.09428727229678e-08	5.21940563144704e-08	338.336160591721	386.754968145216	402.037070949228	218.488151136412	231.305193529016	199.687150180871	NC_007793.1	2206043	2207245	1203	+
SAUSA300_1407	NA	10.1610775997246	-0.792439146162662	0.576725367914197	-1.37403206144481	0.169431729134605	0.247160192470287	15.6026050534074	11.8169164152869	11.1354706054048	6.67248609563974	4.8776817250146	10.8613057035942	NC_007793.1	1572658	1573095	438	-
SAUSA300_1842	NA	6215.21097496712	-0.787643502449737	0.105836052022422	-7.44210963465335	9.90899293484893e-14	7.97657471134185e-13	8585.47062931476	8082.98655029815	6946.2803305234	4223.97414171149	4961.73372326565	4490.82047468925	NC_007793.1	2003464	2003910	447	-
SAUSA300_0433	cysM	29.6970004447106	-0.787085221130021	0.39202052786685	-2.00776532140519	0.0446682355659425	0.0789432055260968	51.9064277113854	30.6960206542615	30.2123168839417	24.8995762130325	30.4072876325401	10.0603735731024	NC_007793.1	486446	487360	915	+
SAUSA300_1344	NA	160.689673220835	-0.784941145168937	0.165629639771113	-4.73913453083435	2.14632975124495e-06	8.08795798952801e-06	192.138889529301	224.205874104433	194.714875911785	110.975593635723	118.032935536368	124.069870607398	NC_007793.1	1508674	1509360	687	-
SAUSA300_1239	tkt	4359.41044820473	-0.784003803871699	0.0857615807528393	-9.14166689780544	6.14970053769029e-20	7.45036220141179e-19	5430.54356335316	5336.23910652862	5778.83958333835	3218.02164679006	3253.41961026241	3139.39917895578	NC_007793.1	1356635	1358512	1878	+
SAUSA300_0194	NA	3409.94219714334	-0.783674563530887	0.101830908210844	-7.69584183525365	1.40565600918597e-14	1.22075430475183e-13	4373.89158888209	4039.55910927583	4525.77057535415	2630.35228470531	2224.30320926349	2665.77641537919	NC_007793.1	225927	227381	1455	+
SAUSA300_0801	seq	18.8714502010559	-0.783351633634916	0.428993951130628	-1.82602023075236	0.0678472145419476	0.113925017903769	25.9616886424848	23.4315370336519	22.0258732035777	18.1815943029387	9.02223537755916	14.6057726461228	NC_007793.1	884056	884784	729	-
SAUSA300_0503	NA	49.3631675499344	-0.783073529469436	0.269387452875764	-2.90686712061001	0.00365068238696756	0.00844852284968711	58.1129756419345	65.6369045776365	63.9127656362857	30.6723224068359	41.1827290832254	36.6613079536881	NC_007793.1	562046	563428	1383	-
SAUSA300_1347	birA	113.325551549066	-0.782683064696974	0.190928699661256	-4.09934737986276	4.14316777384259e-05	0.000131056077232645	135.985184793896	138.807685945256	154.645257307023	94.8253337299869	79.7495644665804	75.9402830516508	NC_007793.1	1514019	1514990	972	-
SAUSA300_0203	NA	107.831968291881	-0.781173255972818	0.201377314145037	-3.87915222372166	0.000104821146796554	0.000311633912500675	117.246458328928	129.709484084073	161.440542774931	74.7885768124782	76.6651824220155	87.1415653288628	NC_007793.1	239285	241060	1776	+
SAUSA300_1438	NA	35.829722551031	-0.780889675746365	0.313863041029707	-2.48799499674909	0.0128465540302981	0.0260043445408625	51.8919422561046	46.7019506213405	37.4619978495325	24.9154320205912	24.6948010095982	29.3122115490188	NC_007793.1	1590733	1591938	1206	+
SAUSA300_1742	NA	43.6901525741277	-0.779639945321998	0.29262674271312	-2.66428125499906	0.00771530260749423	0.0164561427974987	66.54543537258	51.6059297517917	47.2130533301686	38.1641153328978	26.8771973067532	31.7351843505746	NC_007793.1	1924933	1925403	471	+
[truncated: 912 more rows]
