# Supplementary material for: Airway environment drives the selection of quorum sensing mutants and promote Staphylococcus aureus chronic lifestyle
Source: Nat Commun. 2023 Dec 8;14:8135. doi: 10.1038/s41467-023-43863-2 (PMC10709412; doi:10.1038/s41467-023-43863-2)
Supplement: Supplementary file 7 — Source data [file 41467_2023_43863_MOESM7_ESM.xlsx]

## Sheet: Fig.1C
The expression of nan locus in CLM+Neu5Ac (WT and agrC)
	CLM+Neu WT				CLM+Neu ΔagrC
nanT	0.914088	1.2062	0.989551		1.74157	2.12626	1.913
nanA	0.946351	1.1174	0.940464		1.76972	1.75015	1.63735
nanE	1.50119	1.99388	1.63213		2.1072	2.33587	2.23297
nanK	1.25726	1.5405	1.3828		2.69013	2.61085	2.50704

## Sheet: Fig.1D
The expression of nan locus in CLM+Neu5Ac (CF1-early and late)
	CF1_early				CF1_late
nanT	0.239895	0.310155	0.388214		0.761719	0.662769	0.665258
nanA	0.422208	0.392217	0.351548		0.526982	0.518515	0.538428
nanE	0.739575	0.681982	0.651428		1.51173	1.53285	1.53155
nanK	0.931846	0.994551	0.801297		0.946133	1.10832	1.26751

## Sheet: Fig.1E
The comsumption of sialic acid in WT and agrC
	WT				agrC
0 h	100	100	100		100	100	100
4 h	79.8	80.5	79.1		53.3	64.1	58.4
8 h	58.7	63.2	64		44.3	53.9	45.6
	%

## Sheet: Fig.1F
The comsumption of sialic acid in CF1
	CF1_early				CF1_late
0 h	100	100	100		100	100	100
4 h	90.15	92.95	96.55		44.85	37.3	39.05
8 h	49.9	31.3	28.9		7.45	7.15	8.35
	%

## Sheet: Fig.1G
porpotion of hemolytic variants in glucose
	Non-hemolytic variants				Hemolytic variants
Day0	40.8602	43.9791	48.1283		59.1398	56.0209	51.8717
Day1	8.33333	0	7.69231		91.6667	100	92.3077
Day2	2.19298	2.6455	2.81124		97.807	97.3545	97.1888
Day3	5.55556	14.2857	10.8108		94.4444	85.7143	89.1892
Day4	1.5873	1.23457	4.62963		98.4127	98.7654	95.3704
Day5	0	0.900901	1.13636		100	99.0991	98.8636
	%

## Sheet: Fig.1H
porpotion of hemolytic variants in Neu5Ac
	Non-hemolytic variants				Hemolytic variants
Day0	40.8602	43.9791	48.1283		59.1398	56.0209	51.8717
Day1	0	20	8		100	80	92
Day2	44.4444	39.2157	43.3333		55.5556	60.7843	56.6667
Day3	69.7674	66.6667	68.5393		30.2326	33.3333	31.4607
Day4	84	74.6269	77.8846		16	25.3731	22.1154
Day5	84.7458	88.4848	91.0112		15.2542	11.5152	8.98876
	%

## Sheet: Fig.2A
Free sialica acid in sputum (with SA)
	Patient A	Patient B	Patient C	Patient H	Patient J
	0.27741	0.11751	0.04137	0.14289	0.11244
	mM

## Sheet: Fig.2B
16S microbiota composition (with SA)
index	k__Bacteria;p__Firmicutes;c__Bacilli;o__Lactobacillales;f__Lactobacillaceae	k__Bacteria;p__Verrucomicrobia;c__Verrucomicrobiae;o__Verrucomicrobiales;f__Verrucomicrobiaceae	k__Bacteria;p__Cyanobacteria;c__Chloroplast;o__Streptophyta;f__	k__Bacteria;p__Bacteroidetes;c__Bacteroidia;o__Bacteroidales;f__Bacteroidaceae	k__Bacteria;p__Proteobacteria;c__Gammaproteobacteria;o__Enterobacteriales;f__Enterobacteriaceae	k__Bacteria;p__Proteobacteria;c__Alphaproteobacteria;o__Rickettsiales;f__mitochondria	k__Bacteria;p__Proteobacteria;c__Gammaproteobacteria;o__Pasteurellales;f__Pasteurellaceae	k__Bacteria;p__Bacteroidetes;c__Bacteroidia;o__Bacteroidales;f__[Paraprevotellaceae]	k__Bacteria;p__Bacteroidetes;c__Bacteroidia;o__Bacteroidales;f__S24-7	k__Bacteria;p__Bacteroidetes;c__Bacteroidia;o__Bacteroidales;f__Porphyromonadaceae	k__Bacteria;p__Firmicutes;c__Clostridia;o__Clostridiales;f__Lachnospiraceae	k__Bacteria;p__Firmicutes;c__Erysipelotrichi;o__Erysipelotrichales;f__Erysipelotrichaceae	k__Bacteria;p__Firmicutes;c__Bacilli;o__Lactobacillales;f__Streptococcaceae	k__Bacteria;p__Firmicutes;c__Bacilli;o__Bacillales;f__Staphylococcaceae	k__Bacteria;p__Bacteroidetes;c__Bacteroidia;o__Bacteroidales;f__	k__Bacteria;p__Bacteroidetes;c__Bacteroidia;o__Bacteroidales;f__Rikenellaceae	k__Bacteria;p__Bacteroidetes;c__Bacteroidia;o__Bacteroidales;f__[Odoribacteraceae]	k__Bacteria;p__Firmicutes;c__Bacilli;o__Lactobacillales;f__Enterococcaceae	k__Bacteria;p__Actinobacteria;c__Actinobacteria;o__Actinomycetales;f__Corynebacteriaceae	k__Bacteria;p__Firmicutes;c__Clostridia;o__Clostridiales;f__	k__Bacteria;p__Proteobacteria;c__Gammaproteobacteria;o__Pseudomonadales;f__Moraxellaceae	k__Bacteria;p__Proteobacteria;c__Deltaproteobacteria;o__Desulfovibrionales;f__Desulfovibrionaceae	k__Bacteria;p__Bacteroidetes;c__Bacteroidia;o__Bacteroidales;f__Prevotellaceae	k__Bacteria;p__Proteobacteria;c__Gammaproteobacteria;o__Pseudomonadales;f__Pseudomonadaceae	k__Bacteria;p__Proteobacteria;c__Betaproteobacteria;o__Neisseriales;f__Neisseriaceae	k__Bacteria;p__Firmicutes;c__Bacilli;o__Gemellales;f__Gemellaceae	k__Bacteria;p__Fusobacteria;c__Fusobacteriia;o__Fusobacteriales;f__Fusobacteriaceae	k__Bacteria;p__Firmicutes;c__Clostridia;o__Clostridiales;f__[Mogibacteriaceae]	k__Bacteria;p__Firmicutes;c__Clostridia;o__Clostridiales;f__Veillonellaceae	k__Bacteria;p__Actinobacteria;c__Actinobacteria;o__Actinomycetales;f__Micrococcaceae	k__Bacteria;p__Proteobacteria;c__Betaproteobacteria;o__Burkholderiales;f__Alcaligenaceae	k__Bacteria;p__Actinobacteria;c__Actinobacteria;o__Actinomycetales;f__Actinomycetaceae	k__Bacteria;p__Fusobacteria;c__Fusobacteriia;o__Fusobacteriales;f__Leptotrichiaceae	k__Bacteria;p__Actinobacteria;c__Coriobacteriia;o__Coriobacteriales;f__Coriobacteriaceae	k__Bacteria;p__Firmicutes;c__Clostridia;o__Clostridiales;f__Peptostreptococcaceae	k__Bacteria;p__Bacteroidetes;c__Flavobacteriia;o__Flavobacteriales;f__[Weeksellaceae]	k__Bacteria;p__Proteobacteria;c__Epsilonproteobacteria;o__Campylobacterales;f__Campylobacteraceae	k__Bacteria;p__Firmicutes;c__Clostridia;o__Clostridiales;f__[Tissierellaceae]	k__Bacteria;p__Proteobacteria;c__Betaproteobacteria;o__Burkholderiales;f__Burkholderiaceae	k__Bacteria;p__Bacteroidetes;c__Flavobacteriia;o__Flavobacteriales;f__Flavobacteriaceae	k__Bacteria;p__SR1;c__;o__;f__	k__Bacteria;p__Firmicutes;c__Clostridia;o__Clostridiales;f__Peptococcaceae	k__Bacteria;p__Proteobacteria;c__Betaproteobacteria;o__Burkholderiales;f__Oxalobacteraceae	k__Bacteria;p__Actinobacteria;c__Actinobacteria;o__Bifidobacteriales;f__Bifidobacteriaceae	k__Bacteria;p__Tenericutes;c__Mollicutes;o__RF39;f__	k__Bacteria;p__Spirochaetes;c__Spirochaetes;o__Spirochaetales;f__Spirochaetaceae	k__Bacteria;p__Firmicutes;c__Bacilli;o__Lactobacillales;f__Aerococcaceae	k__Bacteria;p__GN02;c__BD1-5;o__;f__	k__Bacteria;p__Tenericutes;c__Mollicutes;o__Mycoplasmatales;f__Mycoplasmataceae
Patient_B	41.0	8.0	112.0	12.0	28.0	33.0	1119.0	7.0	0.0	33.0	48.0	4.0	622.0	10862.0	0.0	0.0	0.0	254.0	3.0	0.0	6.0	0.0	350.0	32.0	161.0	245.0	60.0	0.0	155.0	56.0	0.0	65.0	33.0	9.0	0.0	7.0	0.0	17.0	7.0	14.0	0.0	0.0	0.0	0.0	0.0	0.0	0.0	0.0	0.0
Patient_A	24.0	0.0	0.0	15.0	0.0	0.0	634.0	72.0	0.0	0.0	41.0	0.0	1141.0	10380.0	0.0	0.0	0.0	50.0	0.0	5.0	60.0	0.0	1299.0	6.0	139.0	100.0	75.0	4.0	361.0	260.0	0.0	90.0	750.0	0.0	23.0	14.0	55.0	6.0	6.0	7.0	0.0	4.0	0.0	0.0	0.0	0.0	0.0	0.0	0.0
Patient_H	19.0	0.0	5.0	0.0	11.0	0.0	282.0	379.0	0.0	3.0	713.0	46.0	2248.0	7913.0	0.0	0.0	0.0	338.0	0.0	0.0	0.0	0.0	1798.0	0.0	0.0	232.0	336.0	32.0	1082.0	334.0	0.0	294.0	1000.0	290.0	10.0	5.0	53.0	201.0	0.0	0.0	0.0	0.0	0.0	4.0	0.0	0.0	0.0	0.0	0.0
Patient_C	37.0	11.0	0.0	0.0	19.0	0.0	1402.0	30.0	7.0	814.0	242.0	30.0	4471.0	673.0	0.0	0.0	0.0	945.0	27.0	80.0	0.0	0.0	1317.0	23.0	1182.0	1962.0	310.0	46.0	516.0	3164.0	2770.0	86.0	3.0	102.0	116.0	46.0	104.0	85.0	0.0	58.0	0.0	0.0	13.0	76.0	0.0	0.0	0.0	0.0	0.0
Patient_J	52.0	6.0	0.0	22.0	15.0	0.0	4031.0	226.0	0.0	850.0	44.0	9.0	6310.0	2627.0	0.0	3.0	0.0	296.0	9.0	29.0	0.0	0.0	242.0	12.0	3706.0	1428.0	724.0	20.0	294.0	747.0	0.0	276.0	89.0	27.0	57.0	35.0	22.0	12.0	9.0	6.0	12.0	8.0	0.0	0.0	0.0	0.0	0.0	0.0	0.0
[truncated: 16 more columns]

## Sheet: Fig.2C
Free sialica acid released from CF mucins
	S. aureus	S. infantis	S. odontolytica	P. melaninogenica
	0	0.4	1.63	0.15
	0	0.39	1.58	0.15
	0	0.42	1.61	0.16
	μg/mL

## Sheet: Fig.3A
Free sialic acid released from ALI mucus
	DPBS	Sialidase	S. mitis
	1.12437	46.9188	30.7931
	1.04822	46.4112	34.4734
	0.92132	40.7766	33.1853
	0.692893	43.8223	27.9188
	nmol/filter

[truncated: 34 more sheets: Fig.3C, Fig.3D, Fig.4A, Fig.4C, Fig.4D, Fig.4E, Fig.4G, Fig.4H, Fig.4I, Fig.S1A, Fig.S1B, Fig.S1C, Fig.S1D, Fig.S2A, Fig.S2B, Fig.S2D, Fig.S4A, Fig.S4B-A, Fig.S4B-B, Fig.S4B-C …]
